# Supplementary material for: Dynamic antagonism between key repressive pathways maintains the placental epigenome
Source: Nat Cell Biol. 2023 Apr 6;25(4):579–91. doi: 10.1038/s41556-023-01114-y (PMC10104784; doi:10.1038/s41556-023-01114-y)
Supplement: Supplementary file 4 — Supplementary tables and associated legends. [file 41556_2023_1114_MOESM4_ESM.xlsx]

## Sheet: Legends
Supplementary Table 1	WGBS cohort overview including processing statistics.
Supplementary Table 2	RRBS cohort overview including processing statistics.
Supplementary Table 3	RNAseq cohort overview including processing statistics.
Supplementary Table 4	Overview of MINUTE-ChIP pools and associated samples.
Supplementary Table 5	Scaling factors calculated for MINUTE-ChIP samples.
Supplementary Table 6	Hi-C, ChIP-BS-seq, ChIP-seq and Nanopore cohort overview including processing statistics.
Supplementary Table 7	External data sets used with accession numbers.
Supplementary Table 8	Hypermethylated CGIs defined for the ExE compared to the epiblast.
Supplementary Table 9	Hypermethylated CGIs defined for PRC knockouts compared to wild type TSCs.
Supplementary Table 10	Compartments defined for ESCs and TSCs.
Supplementary Table 11	Measurements of histone tail modifications by mass spectrometry in ESCs and TSCs.
Supplementary Table 12	Measurements of cytidine modification by mass spectrometry in ESCs as well as wild type and knockout TSCs.
Supplementary Table 13	Coordinates of EED peaks in wild type TSCs.
Supplementary Table 14	Coordinates of EED peaks in wild type TSCs treated with EZH2 inhibitor.
Supplementary Table 15	Mass spectrometry following co-IP of EED in TSCs (two-sided Student’s t-test test, p-values adjusted for multiple testing correction using FDR).
Supplementary Table 16	Mass spectrometry following co-IP of EED in ESCs (two-sided Student’s t-test test, p-values adjusted for multiple testing correction using FDR).
Supplementary Table 17	Overview of differentially expressed genes after treatment with inhibitors in TSCs.
Supplementary Table 18	Differentially expressed genes after one week DNMT1i treatment (two-sided Wald test, p-values adjusted for multiple testing correction using FDR).
Supplementary Table 19	Differentially expressed genes after one week EZH2i treatment (two-sided Wald test, p-values adjusted for multiple testing correction using FDR).
Supplementary Table 20	Differentially expressed genes after one week DNMT1i and EZH2i double treatment (two-sided Wald test, p-values adjusted for multiple testing correction using FDR).
Supplementary Table 21	Single guide RNAs and genotyping primer sequences.

## Sheet: Table1_Cohort_WGBS
sample	num_reads	num_reads_aligned	num_reads_aligned_after_dedup	num_CpG_10x_autosomes
WGBS_TSC1_WT	878732852	742007138	578203255	19211308
WGBS_TSC2_WT	906766060	770619434	591001168	19069939
WGBS_TSC3_WT	640668966	529420645	446333080	17517201
WGBS_TSC4_WT	912755884	768953479	605912380	19139614
WGBS_TSC2_3BKO	549731334	463331501	387585619	14245739
WGBS_TSC1_TET3KO	1026100334	866263038	677574352	19470883
WGBS_TSC1_KDM2BKO	893517390	756501341	600434725	19245412
WGBS_TSC1_RNF2KO	821806748	695723255	555286537	18897965
WGBS_TSC3_EEDKO	771068306	637825484	539256077	18498931
WGBS_TSC1_WT_DNMT1i_7d	697430982	585302004	435527485	18175816
WGBS_TSC1_WT_DNMT1i_7d_recovery_14d	814357840	681636614	489567280	18622667

## Sheet: Table2_Cohort_RRBS
sample	num_reads	num_reads_aligned	num_reads_aligned_after_dedup	num_CpG_10x_autosomes
RRBS_TSC2_WT_DNMT1i_1d	30151894	21106860	17311563	2081516
RRBS_TSC2_WT_DNMT1i_2d	55102411	38488843	30838301	2389651
RRBS_TSC2_WT_DNMT1i_3d	64807118	45362239	36094279	2406172
RRBS_TSC2_WT_DNMT1i_4d	58346486	40351931	32474691	2401912
RRBS_TSC2_WT_DNMT1i_5d	61049254	42262113	34252510	2413439
RRBS_TSC2_WT_DNMT1i_6d	43360121	30147295	24268525	2295395
RRBS_TSC2_WT_DNMT1i_7d	35185468	22894101	18484403	2067365
RRBS_TSC2_WT_DNMT1i_7d_recovery_1d	44776658	30791692	25138629	2230625
RRBS_TSC2_WT_DNMT1i_7d_recovery_2d	28272959	19794459	16490828	1995583
RRBS_TSC2_WT_DNMT1i_7d_recovery_3d	18228533	12805610	10649008	1656904
RRBS_TSC2_WT_DNMT1i_7d_recovery_4d	49979715	34298145	27993997	2269512
RRBS_TSC2_WT_DNMT1i_7d_recovery_5d	29621296	20661797	17074101	2055370
RRBS_TSC2_WT_DNMT1i_7d_recovery_6d	27134868	19001211	15669548	1962464
RRBS_TSC2_WT_DNMT1i_7d_recovery_7d	32508363	22740770	18740183	2097017
RRBS_TSC2_WT_DNMT1i_7d_recovery_14d	33071601	22979883	19010361	2081429
RRBS_TSC2_WT_DMSO_7d	41651148	29109838	24023576	2211344
RRBS_TSC1_WT_EZH2i_1w	61282437	40897362	31587373	2368489
RRBS_TSC1_WT_DMSO_1w	51134272	35608822	27603236	2296435
RRBS_TSC1_WT_EZH2i_2w	57812836	39639697	30738881	2336246
RRBS_TSC1_WT_DMSO_2w	57086761	37375944	29250230	2371086
RRBS_TSC1_WT_EZH2i_3w	55991005	38669452	30283462	2343992
RRBS_TSC1_WT_DMSO_3w	46413946	31988499	25282759	2300696
RRBS_TSC1_WT_EZH2i_4w	58949448	40797428	31570121	2366494
RRBS_TSC1_WT_DMSO_4w	52792718	36384494	28653520	2347715
RRBS_TSC2_WT_single_cell_sorted_cl1	67588004	45596474	35421081	2192632
RRBS_TSC2_WT_single_cell_sorted_cl2	50795209	33881566	27019929	2134757
RRBS_TSC2_WT_single_cell_sorted_cl3	57112075	38291227	30071357	2156301
RRBS_TSC2_WT_single_cell_sorted_cl4	45169977	30491733	24370176	2111890
RRBS_TSC2_WT_single_cell_sorted_cl5	57302315	38557432	30496595	2193027
RRBS_TSC2_WT_single_cell_sorted_cl6	56646028	37363468	29567014	2139035
RRBS_TSC2_WT_single_cell_sorted_cl7	49593579	33299448	26639095	2178548
RRBS_TSC2_WT_single_cell_sorted_cl8	49903421	32786489	26356731	2140594
RRBS_TSC2_WT_single_cell_sorted_cl9	54008154	36980154	29331981	2162743
RRBS_TSC2_WT_single_cell_sorted_cl10	48072457	31375959	25035754	2142366
RRBS_TSC2_WT_single_cell_sorted_cl11	53276544	35651220	28474773	2189447
RRBS_TSC2_WT_single_cell_sorted_cl12	52894582	35448660	28275018	2191863
RRBS_mESC_WT_single_cell_sorted_cl1	57290593	39697668	31387226	2226496
RRBS_mESC_WT_single_cell_sorted_cl2	49333475	33884435	27924652	2237530
RRBS_mESC_WT_single_cell_sorted_cl3	63571444	44286964	36635039	2526589
RRBS_mESC_WT_single_cell_sorted_cl4	59290299	40627046	32233782	2213062
RRBS_mESC_WT_single_cell_sorted_cl5	50536163	34493790	27465521	2209220
RRBS_mESC_WT_single_cell_sorted_cl6	55671436	38382591	30954392	2210232
RRBS_mESC_WT_single_cell_sorted_cl7	55225683	37670565	30967667	2409051
RRBS_mESC_WT_single_cell_sorted_cl8	49189668	33815094	27810464	2216197
RRBS_mESC_WT_single_cell_sorted_cl9	59258463	40720016	33509869	2246536
RRBS_mESC_WT_single_cell_sorted_cl10	54250835	36885625	29385716	2236756
RRBS_mESC_WT_single_cell_sorted_cl11	51989381	35830208	29650039	2181232
RRBS_mESC_WT_single_cell_sorted_cl12	55004149	37663902	30949020	2212085
RRBS_TSC1_WT_single_cell_sorted_cl1	58324322	41190227	31558751	2398504
RRBS_TSC1_WT_single_cell_sorted_cl2	54638807	38639985	29973925	2382209
RRBS_TSC1_WT_single_cell_sorted_cl3	51849358	36272467	27604431	2343470
RRBS_TSC1_WT_single_cell_sorted_cl4	61171482	43854785	33623146	2405479
RRBS_TSC1_WT_single_cell_sorted_cl5	58035930	41097247	31628002	2408851
RRBS_TSC1_WT_single_cell_sorted_cl7	90182452	64314388	48437320	2363572
RRBS_TSC1_WT_single_cell_sorted_cl8	59573288	42474518	32828991	2357345
RRBS_TSC1_WT_single_cell_sorted_cl11	56197856	40256460	31166331	2400913
RRBS_TSC1_WT_single_cell_sorted_cl14	43368709	31207008	24320585	2308399
RRBS_TSC1_WT_single_cell_sorted_cl16	46072653	32629391	25403882	2333641
RRBS_TSC1_WT_single_cell_sorted_cl17	44297423	31555540	24462693	2296663
RRBS_TSC1_WT_single_cell_sorted_cl20	41101248	28879761	22511210	2260863
RRBS_TSC1_WT_single_cell_sorted_cl21	56007977	39492300	29812131	2366002
RRBS_TSC1_WT_single_cell_sorted_cl22	65670676	46989129	36439506	2391081
RRBS_TSC1_WT_single_cell_sorted_cl23	64439465	46355753	35917275	2397706
RRBS_TSC1_WT_single_cell_sorted_cl24	56588470	40550540	31454699	2431752
RRBS_TSC1_WT_single_cell_sorted_cl25	69217140	49692396	38080849	2502885
RRBS_TSC1_WT_single_cell_sorted_cl26	56197454	39840627	30633637	2356629
RRBS_TSC1_WT_single_cell_sorted_cl27	56341016	40388611	30849286	2367014
RRBS_TSC1_WT_single_cell_sorted_cl28	59282689	42290784	32386628	2385306
RRBS_TSC1_WT_single_cell_sorted_cl10	45751070	32725378	24783214	2304472
RRBS_TSC1_WT_single_cell_sorted_cl12	51493736	36456475	27419849	2331108
RRBS_TSC1_WT_single_cell_sorted_cl13	53047351	37897631	27325879	2360318
RRBS_TSC1_WT_single_cell_sorted_cl15	54089060	38549828	27783351	2367210
RRBS_TSC1_WT_single_cell_sorted_cl29	47774188	34044574	24461547	2261483
RRBS_TSC1_WT_single_cell_sorted_cl30	44462298	31613516	22612349	2204524
RRBS_TSC1_WT_DNMT1i_7d	60148763	43190506	30767232	2469271
RRBS_TSC1_WT_DNMT1i_7d_recovery_7d	58820692	42351637	31190648	2402113
RRBS_TSC1_WT_DNMT1i_7d_recovery_14d	61117285	43605832	31082767	2467035
RRBS_TSC1_WT_DNMT1i_7d_recovery_28d	64125857	46354505	32961468	2484847
RRBS_TSC1_WT_DMSO_7d	60052341	43181689	30852615	2453316
RRBS_TSC1_WT_DMSO_7d_recovery_7d	55119250	39785072	29062110	2427940
RRBS_TSC1_WT_DMSO_7d_recovery_14d	58186538	41525208	29388591	2401844
RRBS_TSC1_WT_DMSO_7d_recovery_28d	58350725	41750347	29601426	2446286
RRBS_TSC1_WT_EZH2i_5w_Rep1	47348317	33577511	23831129	2313169
RRBS_TSC1_WT_EZH2i_5w_Rep1_DNMT1i_7d	47183060	33368144	23973126	2340403
RRBS_TSC1_WT_EZH2i_5w_Rep1_DNMT1i_7d_recovery_14d	49936816	35589771	25458863	2331037
RRBS_TSC1_WT_DMSO_5w_Rep1	55585631	39894389	29126321	2373574
RRBS_TSC1_WT_EZH2i_5w_Rep1_DMSO_1w	51802072	36761087	26280882	2336683
RRBS_TSC1_WT_EZH2i_5w_Rep1_DMSO_1w_recovery_2w	45034830	32241658	22996515	2252907
RRBS_TSC1_WT_DNMT1i_1d	41192732	26958392	21505813	2211691
RRBS_TSC1_WT_DNMT1i_2d	64451452	29362034	24186246	2175123
RRBS_TSC1_WT_DNMT1i_3d	61553624	25135917	20712905	2111951
RRBS_TSC1_WT_DNMT1i_4d	53092355	25547014	20595297	2166960
RRBS_TSC1_WT_DNMT1i_5d	57889989	28962658	23641657	2204688
RRBS_TSC1_WT_DNMT1i_6d	51927708	27782270	22416756	2212405
RRBS_TSC1_WT_DNMT1i_7d_recovery_1d	51248995	25750582	20622436	2172646
RRBS_TSC1_WT_DNMT1i_7d_recovery_2d	48102697	27691368	22331708	2160920
RRBS_TSC1_WT_DNMT1i_7d_recovery_3d	32460307	21881779	17413865	2139167
RRBS_TSC1_WT_DNMT1i_7d_recovery_4d	65705048	23375894	19310625	2122628
RRBS_TSC1_WT_DNMT1i_7d_recovery_5d	32397089	21762684	17467684	1961357
RRBS_TSC1_WT_DNMT1i_7d_recovery_6d	33872757	22444308	18173380	2197283
RRBS_TSC1_WT_early_passage	34678950	22026336	17519167	2099343
RRBS_TSC1_WT_early_passage_DNMT1i_7d	54798302	28672401	22360994	2225643
RRBS_TSC1_WT_early_passage_DMSO_7d	43932123	26275290	20264248	2194906
RRBS_TSC1_WT_early_passage_DNMT1i_7d_recovery_14d	48923105	28514417	22118528	2239281
RRBS_TSC1_WT_early_passage_DMSO_7d_recovery_14d	49056694	26721138	21133084	2180563
RRBS_TSC1_WT_late_passage	41680642	27533805	21335603	2208463
RRBS_TSC1_WT_late_passage_DNMT1i_7d	41138583	27371449	20838911	2253311
RRBS_TSC1_WT_late_passage_DMSO_7d	49320754	25752964	20157493	2104248
RRBS_TSC1_WT_late_passage_DNMT1i_7d_recovery_14d	46034326	30153800	23368267	2264104
RRBS_TSC1_WT_late_passage_DMSO_7d_recovery_14d	40432568	26064059	20871726	2181042
RRBS_TSC1_WT_EZH2i_5w_Rep2	51900576	21960466	18030302	1913149
RRBS_TSC1_WT_EZH2i_5w_Rep2_recovery_1w	41137069	24632881	19885026	2017044
RRBS_TSC1_WT_EZH2i_5w_Rep2_recovery_2w	33708168	22694050	18101998	2057843
RRBS_TSC1_WT_EZH2i_5w_Rep2_recovery_3w	43836073	26454701	21453203	2068054
RRBS_TSC1_WT_EZH2i_5w_Rep2_recovery_4w	42376129	16544676	13772118	1784470

## Sheet: Table3_Cohort_RNAseq
sample	num_read_pairs	num_read_pairs_aligned_uniquely	num_read_pairs_aligned_multi
RNAseq_TSC1_WT_Rep1	42185187	36108496	2321941
RNAseq_TSC1_WT_Rep2	47334271	39289365	2492141
RNAseq_TSC1_KDM2BKO_Rep1	63998696	54270484	3745346
RNAseq_TSC1_KDM2BKO_Rep2	30580379	25789784	1759020
RNAseq_TSC3_EEDKO_Rep1	49480468	42610185	2654198
RNAseq_TSC3_EEDKO_Rep2	39726316	33307335	2052135
RNAseq_TSC1_RNF2KO_Rep1	50347151	43015610	3012826
RNAseq_TSC1_RNF2KO_Rep2	45099349	38878400	2723567
RNAseq_TSC2_3BKO_Rep1	46504547	41296836	2423449
RNAseq_TSC2_3BKO_Rep2	82434914	72248663	4411304
RNAseq_TSC1_WT_DNMT1i_2d_Rep1	52624145	43068179	2888198
RNAseq_TSC1_WT_DNMT1i_2d_Rep2	40428203	33111168	2205275
RNAseq_TSC1_WT_DNMT1i_7d_Rep1	55040818	44065315	3236868
RNAseq_TSC1_WT_DNMT1i_7d_Rep2	39851702	32079287	2376691
RNAseq_TSC1_WT_DNMT1i_7d_recovery_14d_Rep1	46818144	37961105	2664561
RNAseq_TSC1_WT_DNMT1i_7d_recovery_14d_Rep2	43989722	36739277	2572438
RNAseq_TSC1_WT_DMSO_7d_Rep1	48758733	39605523	2999923
RNAseq_TSC1_WT_DMSO_7d_Rep2	48623972	39727368	2992146
RNAseq_TSC1_WT_EZH2i_5w_Rep1	56321282	49497455	3441009
RNAseq_TSC1_WT_EZH2i_5w_Rep2	72093491	62790375	4441338
RNAseq_TSC1_WT_EZH2i_5w_recovery_1w_Rep1	62099436	52047663	3686257
RNAseq_TSC1_WT_EZH2i_5w_recovery_1w_Rep2	46090088	37847694	2811072
RNAseq_TSC1_WT_EZH2i_5w_recovery_4w_Rep1	53612301	44451437	3748839
RNAseq_TSC1_WT_EZH2i_5w_recovery_4w_Rep2	48661778	39269391	3353654
RNAseq_TSC1_WT_DMSO_5w_Rep1	39933765	34964332	2119313
RNAseq_TSC1_WT_DMSO_5w_Rep2	53396362	46543036	2908028
RNAseq_TSC1_WT_DMSO_7d_acute_response_Rep1	62291696	52732771	3871630
RNAseq_TSC1_WT_DMSO_7d_acute_response_Rep2	81709766	69198408	5217844
RNAseq_TSC1_WT_EZH2i_7d_acute_response_Rep1	66517200	57812637	3602174
RNAseq_TSC1_WT_EZH2i_7d_acute_response_Rep2	78798162	68564907	4400676
RNAseq_TSC1_WT_DNMT1i_7d_acute_response_Rep1	77439549	62002776	5117277
RNAseq_TSC1_WT_DNMT1i_7d_acute_response_Rep2	95580011	76528797	6345434
RNAseq_TSC1_WT_DNMT1i_EZH2i_7d_acute_response_Rep1	70861593	59914171	3856950
RNAseq_TSC1_WT_DNMT1i_EZH2i_7d_acute_response_Rep2	62319538	52086259	3332411

## Sheet: Table4_Cohort_MINUTE_Pools
Sample	Barcode	Pool
ESC_WT_Rep1	CTACCAGG	Pool1
ESC_WT_Rep2	CATGCTTA	Pool1
ESC_WT_Rep3	GCACATCT	Pool1
TSC1_WT_Rep1	TGCTCGAC	Pool1
TSC1_WT_Rep2	AGCAATTC	Pool1
TSC1_WT_Rep3	AGTTGCTT	Pool1
TSC2_3BKO_Rep1	AGGGTACT	Pool1
TSC2_3BKO_Rep2	CGGACTAT	Pool1
TSC2_3BKO_Rep3	CTGCACAA	Pool1
TSC1_WT_Rep1	CGGACTAT	Pool2
TSC1_WT_Rep2	CTGCACAA	Pool2
TSC1_WT_Rep3	GAATCGGT	Pool2
TSC3_EEDKO_Rep1	CTACCAGG	Pool2
TSC3_EEDKO_Rep2	CATGCTTA	Pool2
TSC3_EEDKO_Rep3	GCACATCT	Pool2
TSC1_KDM2BKO_Rep1	TGCTCGAC	Pool2
TSC1_KDM2BKO_Rep2	AGCAATTC	Pool2
TSC1_KDM2BKO_Rep3	AGTTGCTT	Pool2
TSC1_RNF2KO_Rep1	CCAGTTAG	Pool2
TSC1_RNF2KO_Rep2	TTGAGCCT	Pool2
TSC1_RNF2KO_Rep3	ACCAACTG	Pool2
TSC1_WT_EZH2i_5w_recovery_4w_Rep1	GGTCCAGA	Pool2
TSC1_WT_EZH2i_5w_recovery_4w_Rep2	GTATAACA	Pool2
TSC1_WT_EZH2i_5w_recovery_4w_Rep3	TTCGCTGA	Pool2

## Sheet: Table5_Cohort_MINUTE_Samples
sample_name	n_reads	n_scaled_reads	input_name	n_input_reads	scaling_factor
MINUTE_TSC1_WT_H3K4me3_Pool1_merged	92671818	1.76503e+07	MINUTE_TSC1_WT_Input_Pool1_merged	159595044	0.19046
MINUTE_TSC1_WT_H3K4me3_Pool1_Rep1	37904773	1.70796e+07	MINUTE_TSC1_WT_Input_Pool1_Rep1	67458963	0.450591
MINUTE_TSC1_WT_H3K4me3_Pool1_Rep2	22071365	1.89717e+07	MINUTE_TSC1_WT_Input_Pool1_Rep2	35362751	0.859561
MINUTE_TSC1_WT_H3K4me3_Pool1_Rep3	33222376	1.77749e+07	MINUTE_TSC1_WT_Input_Pool1_Rep3	56812735	0.535029
MINUTE_TSC2_3BKO_H3K4me3_Pool1_merged	75839694	1.74177e+07	MINUTE_TSC2_3BKO_Input_Pool1_merged	132351510	0.229664
MINUTE_TSC2_3BKO_H3K4me3_Pool1_Rep1	24843046	1.81957e+07	MINUTE_TSC2_3BKO_Input_Pool1_Rep1	41500982	0.732427
MINUTE_TSC2_3BKO_H3K4me3_Pool1_Rep2	34914988	1.6902e+07	MINUTE_TSC2_3BKO_Input_Pool1_Rep2	62790750	0.484091
MINUTE_TSC2_3BKO_H3K4me3_Pool1_Rep3	16907224	1.82989e+07	MINUTE_TSC2_3BKO_Input_Pool1_Rep3	28084783	1.08231
MINUTE_ESC_WT_H3K4me3_Pool1_merged	69905887	1.85152e+07	MINUTE_ESC_WT_Input_Pool1_merged	114764392	0.264859
MINUTE_ESC_WT_H3K4me3_Pool1_Rep1	26226399	1.9433e+07	MINUTE_ESC_WT_Input_Pool1_Rep1	41022408	0.740971
MINUTE_ESC_WT_H3K4me3_Pool1_Rep2	19193875	1.76791e+07	MINUTE_ESC_WT_Input_Pool1_Rep2	33000884	0.921079
MINUTE_ESC_WT_H3K4me3_Pool1_Rep3	25702932	1.9167e+07	MINUTE_ESC_WT_Input_Pool1_Rep3	40761641	0.745712
MINUTE_TSC1_WT_H3K27me3_Pool1_merged	57448663	1.76503e+07	MINUTE_TSC1_WT_Input_Pool1_merged	159595044	0.307235
MINUTE_TSC1_WT_H3K27me3_Pool1_Rep1	21548701	1.56629e+07	MINUTE_TSC1_WT_Input_Pool1_Rep1	67458963	0.72686
MINUTE_TSC1_WT_H3K27me3_Pool1_Rep2	14750821	2.04532e+07	MINUTE_TSC1_WT_Input_Pool1_Rep2	35362751	1.38658
MINUTE_TSC1_WT_H3K27me3_Pool1_Rep3	21163824	1.82658e+07	MINUTE_TSC1_WT_Input_Pool1_Rep3	56812735	0.863067
MINUTE_TSC2_3BKO_H3K27me3_Pool1_merged	58499458	2.16727e+07	MINUTE_TSC2_3BKO_Input_Pool1_merged	132351510	0.370477
MINUTE_TSC2_3BKO_H3K27me3_Pool1_Rep1	19097519	2.25636e+07	MINUTE_TSC2_3BKO_Input_Pool1_Rep1	41500982	1.1815
MINUTE_TSC2_3BKO_H3K27me3_Pool1_Rep2	26713394	2.08605e+07	MINUTE_TSC2_3BKO_Input_Pool1_Rep2	62790750	0.780899
MINUTE_TSC2_3BKO_H3K27me3_Pool1_Rep3	12707868	2.21867e+07	MINUTE_TSC2_3BKO_Input_Pool1_Rep3	28084783	1.7459
MINUTE_ESC_WT_H3K27me3_Pool1_merged	7291738	3.1154e+06	MINUTE_ESC_WT_Input_Pool1_merged	114764392	0.427251
MINUTE_ESC_WT_H3K27me3_Pool1_Rep1	2643724	3.15999e+06	MINUTE_ESC_WT_Input_Pool1_Rep1	41022408	1.19528
MINUTE_ESC_WT_H3K27me3_Pool1_Rep2	1993702	2.96227e+06	MINUTE_ESC_WT_Input_Pool1_Rep2	33000884	1.48582
MINUTE_ESC_WT_H3K27me3_Pool1_Rep3	2654799	3.19353e+06	MINUTE_ESC_WT_Input_Pool1_Rep3	40761641	1.20293
MINUTE_TSC1_WT_H2AK119ub1_Pool1_merged	49505924	1.76503e+07	MINUTE_TSC1_WT_Input_Pool1_merged	159595044	0.356528
MINUTE_TSC1_WT_H2AK119ub1_Pool1_Rep1	18993237	1.60204e+07	MINUTE_TSC1_WT_Input_Pool1_Rep1	67458963	0.843477
MINUTE_TSC1_WT_H2AK119ub1_Pool1_Rep2	11721140	1.88598e+07	MINUTE_TSC1_WT_Input_Pool1_Rep2	35362751	1.60904
MINUTE_TSC1_WT_H2AK119ub1_Pool1_Rep3	18802188	1.88311e+07	MINUTE_TSC1_WT_Input_Pool1_Rep3	56812735	1.00154
MINUTE_TSC2_3BKO_H2AK119ub1_Pool1_merged	61216155	2.63178e+07	MINUTE_TSC2_3BKO_Input_Pool1_merged	132351510	0.429917
MINUTE_TSC2_3BKO_H2AK119ub1_Pool1_Rep1	20233512	2.77413e+07	MINUTE_TSC2_3BKO_Input_Pool1_Rep1	41500982	1.37105
MINUTE_TSC2_3BKO_H2AK119ub1_Pool1_Rep2	28679811	2.59892e+07	MINUTE_TSC2_3BKO_Input_Pool1_Rep2	62790750	0.906186
MINUTE_TSC2_3BKO_H2AK119ub1_Pool1_Rep3	12321308	2.49631e+07	MINUTE_TSC2_3BKO_Input_Pool1_Rep3	28084783	2.02601
MINUTE_ESC_WT_H2AK119ub1_Pool1_merged	36785813	1.82384e+07	MINUTE_ESC_WT_Input_Pool1_merged	114764392	0.495799
MINUTE_ESC_WT_H2AK119ub1_Pool1_Rep1	13278454	1.84179e+07	MINUTE_ESC_WT_Input_Pool1_Rep1	41022408	1.38705
MINUTE_ESC_WT_H2AK119ub1_Pool1_Rep2	10816536	1.86499e+07	MINUTE_ESC_WT_Input_Pool1_Rep2	33000884	1.7242
MINUTE_ESC_WT_H2AK119ub1_Pool1_Rep3	12698917	1.77267e+07	MINUTE_ESC_WT_Input_Pool1_Rep3	40761641	1.39592
MINUTE_TSC1_WT_H3K4me3_Pool2_merged	95474148	1.76503e+07	MINUTE_TSC1_WT_Input_Pool2_merged	102360790	0.184869
MINUTE_TSC1_WT_H3K4me3_Pool2_Rep1	31419773	1.66722e+07	MINUTE_TSC1_WT_Input_Pool2_Rep1	35662235	0.530628
MINUTE_TSC1_WT_H3K4me3_Pool2_Rep2	18444145	1.72289e+07	MINUTE_TSC1_WT_Input_Pool2_Rep2	20258148	0.934112
MINUTE_TSC1_WT_H3K4me3_Pool2_Rep3	45703778	1.86159e+07	MINUTE_TSC1_WT_Input_Pool2_Rep3	46458614	0.407317
MINUTE_TSC3_EEDKO_H3K4me3_Pool2_merged	68189114	1.40273e+07	MINUTE_TSC3_EEDKO_Input_Pool2_merged	91989968	0.205711
MINUTE_TSC3_EEDKO_H3K4me3_Pool2_Rep1	24106881	1.43052e+07	MINUTE_TSC3_EEDKO_Input_Pool2_Rep1	31889345	0.593408
MINUTE_TSC3_EEDKO_H3K4me3_Pool2_Rep2	17635533	1.35702e+07	MINUTE_TSC3_EEDKO_Input_Pool2_Rep2	24592430	0.76948
MINUTE_TSC3_EEDKO_H3K4me3_Pool2_Rep3	26533362	1.41331e+07	MINUTE_TSC3_EEDKO_Input_Pool2_Rep3	35526711	0.532652
MINUTE_TSC1_KDM2BKO_H3K4me3_Pool2_merged	105971389	1.54811e+07	MINUTE_TSC1_KDM2BKO_Input_Pool2_merged	129534536	0.146088
MINUTE_TSC1_KDM2BKO_H3K4me3_Pool2_Rep1	41599892	1.52833e+07	MINUTE_TSC1_KDM2BKO_Input_Pool2_Rep1	51507858	0.367388
MINUTE_TSC1_KDM2BKO_H3K4me3_Pool2_Rep2	26636340	1.56492e+07	MINUTE_TSC1_KDM2BKO_Input_Pool2_Rep2	32209224	0.587514
MINUTE_TSC1_KDM2BKO_H3K4me3_Pool2_Rep3	38418445	1.58588e+07	MINUTE_TSC1_KDM2BKO_Input_Pool2_Rep3	45842527	0.412791
MINUTE_TSC1_RNF2KO_H3K4me3_Pool2_merged	64269749	1.30727e+07	MINUTE_TSC1_RNF2KO_Input_Pool2_merged	93033933	0.203403
MINUTE_TSC1_RNF2KO_H3K4me3_Pool2_Rep1	15845138	1.27126e+07	MINUTE_TSC1_RNF2KO_Input_Pool2_Rep1	23586352	0.802302
MINUTE_TSC1_RNF2KO_H3K4me3_Pool2_Rep2	26670032	1.34028e+07	MINUTE_TSC1_RNF2KO_Input_Pool2_Rep2	37655308	0.502542
MINUTE_TSC1_RNF2KO_H3K4me3_Pool2_Rep3	22501636	1.33856e+07	MINUTE_TSC1_RNF2KO_Input_Pool2_Rep3	31810723	0.594874
MINUTE_TSC1_WT_EZH2i_5w_recovery_4w_H3K4me3_Pool2_merged	85849312	1.51231e+07	MINUTE_TSC1_WT_EZH2i_5w_recovery_4w_Input_Pool2_merged	107422239	0.176159
MINUTE_TSC1_WT_EZH2i_5w_recovery_4w_H3K4me3_Pool2_Rep1	29377757	1.50551e+07	MINUTE_TSC1_WT_EZH2i_5w_recovery_4w_Input_Pool2_Rep1	36926219	0.512465
MINUTE_TSC1_WT_EZH2i_5w_recovery_4w_H3K4me3_Pool2_Rep2	29674190	1.46308e+07	MINUTE_TSC1_WT_EZH2i_5w_recovery_4w_Input_Pool2_Rep2	38380281	0.49305
MINUTE_TSC1_WT_EZH2i_5w_recovery_4w_H3K4me3_Pool2_Rep3	27183046	1.60082e+07	MINUTE_TSC1_WT_EZH2i_5w_recovery_4w_Input_Pool2_Rep3	32133179	0.588905
MINUTE_TSC1_WT_H3K27me3_Pool2_merged	81531504	1.76503e+07	MINUTE_TSC1_WT_Input_Pool2_merged	102360790	0.216484
MINUTE_TSC1_WT_H3K27me3_Pool2_Rep1	26062697	1.61946e+07	MINUTE_TSC1_WT_Input_Pool2_Rep1	35662235	0.62137
MINUTE_TSC1_WT_H3K27me3_Pool2_Rep2	16779159	1.83539e+07	MINUTE_TSC1_WT_Input_Pool2_Rep2	20258148	1.09385
MINUTE_TSC1_WT_H3K27me3_Pool2_Rep3	38709626	1.84634e+07	MINUTE_TSC1_WT_Input_Pool2_Rep3	46458614	0.476972
MINUTE_TSC3_EEDKO_H3K27me3_Pool2_merged	9447448	2.27579e+06	MINUTE_TSC3_EEDKO_Input_Pool2_merged	91989968	0.24089
MINUTE_TSC3_EEDKO_H3K27me3_Pool2_Rep1	3126230	2.17237e+06	MINUTE_TSC3_EEDKO_Input_Pool2_Rep1	31889345	0.694886
MINUTE_TSC3_EEDKO_H3K27me3_Pool2_Rep2	2280468	2.05486e+06	MINUTE_TSC3_EEDKO_Input_Pool2_Rep2	24592430	0.901068
MINUTE_TSC3_EEDKO_H3K27me3_Pool2_Rep3	4041529	2.52087e+06	MINUTE_TSC3_EEDKO_Input_Pool2_Rep3	35526711	0.623741
MINUTE_TSC1_KDM2BKO_H3K27me3_Pool2_merged	64326822	1.10044e+07	MINUTE_TSC1_KDM2BKO_Input_Pool2_merged	129534536	0.17107
MINUTE_TSC1_KDM2BKO_H3K27me3_Pool2_Rep1	23825034	1.02499e+07	MINUTE_TSC1_KDM2BKO_Input_Pool2_Rep1	51507858	0.430215
MINUTE_TSC1_KDM2BKO_H3K27me3_Pool2_Rep2	16989781	1.16887e+07	MINUTE_TSC1_KDM2BKO_Input_Pool2_Rep2	32209224	0.687985
MINUTE_TSC1_KDM2BKO_H3K27me3_Pool2_Rep3	23524979	1.13716e+07	MINUTE_TSC1_KDM2BKO_Input_Pool2_Rep3	45842527	0.483382
MINUTE_TSC1_RNF2KO_H3K27me3_Pool2_merged	50601649	1.20526e+07	MINUTE_TSC1_RNF2KO_Input_Pool2_merged	93033933	0.238187
MINUTE_TSC1_RNF2KO_H3K27me3_Pool2_Rep1	11461980	1.07686e+07	MINUTE_TSC1_RNF2KO_Input_Pool2_Rep1	23586352	0.939503
MINUTE_TSC1_RNF2KO_H3K27me3_Pool2_Rep2	21302828	1.25363e+07	MINUTE_TSC1_RNF2KO_Input_Pool2_Rep2	37655308	0.588482
MINUTE_TSC1_RNF2KO_H3K27me3_Pool2_Rep3	17847945	1.24329e+07	MINUTE_TSC1_RNF2KO_Input_Pool2_Rep3	31810723	0.696603
MINUTE_TSC1_WT_EZH2i_5w_recovery_4w_H3K27me3_Pool2_merged	85771020	1.76932e+07	MINUTE_TSC1_WT_EZH2i_5w_recovery_4w_Input_Pool2_merged	107422239	0.206284
MINUTE_TSC1_WT_EZH2i_5w_recovery_4w_H3K27me3_Pool2_Rep1	26841925	1.61079e+07	MINUTE_TSC1_WT_EZH2i_5w_recovery_4w_Input_Pool2_Rep1	36926219	0.600101
MINUTE_TSC1_WT_EZH2i_5w_recovery_4w_H3K27me3_Pool2_Rep2	31088757	1.79496e+07	MINUTE_TSC1_WT_EZH2i_5w_recovery_4w_Input_Pool2_Rep2	38380281	0.577366
MINUTE_TSC1_WT_EZH2i_5w_recovery_4w_H3K27me3_Pool2_Rep3	27861498	1.92136e+07	MINUTE_TSC1_WT_EZH2i_5w_recovery_4w_Input_Pool2_Rep3	32133179	0.689613
MINUTE_TSC1_WT_H2AK119ub1_Pool2_merged	53264563	1.76503e+07	MINUTE_TSC1_WT_Input_Pool2_merged	102360790	0.331369
MINUTE_TSC1_WT_H2AK119ub1_Pool2_Rep1	17790481	1.6921e+07	MINUTE_TSC1_WT_Input_Pool2_Rep1	35662235	0.951125
MINUTE_TSC1_WT_H2AK119ub1_Pool2_Rep2	10440847	1.74816e+07	MINUTE_TSC1_WT_Input_Pool2_Rep2	20258148	1.67435
MINUTE_TSC1_WT_H2AK119ub1_Pool2_Rep3	25045471	1.82856e+07	MINUTE_TSC1_WT_Input_Pool2_Rep3	46458614	0.730096
MINUTE_TSC3_EEDKO_H2AK119ub1_Pool2_merged	63382278	2.33708e+07	MINUTE_TSC3_EEDKO_Input_Pool2_merged	91989968	0.368728
MINUTE_TSC3_EEDKO_H2AK119ub1_Pool2_Rep1	22158225	2.35687e+07	MINUTE_TSC3_EEDKO_Input_Pool2_Rep1	31889345	1.06365
MINUTE_TSC3_EEDKO_H2AK119ub1_Pool2_Rep2	17199836	2.3723e+07	MINUTE_TSC3_EEDKO_Input_Pool2_Rep2	24592430	1.37926
MINUTE_TSC3_EEDKO_H2AK119ub1_Pool2_Rep3	24044169	2.29562e+07	MINUTE_TSC3_EEDKO_Input_Pool2_Rep3	35526711	0.954753
MINUTE_TSC1_KDM2BKO_H2AK119ub1_Pool2_merged	44447907	1.16389e+07	MINUTE_TSC1_KDM2BKO_Input_Pool2_merged	129534536	0.261855
MINUTE_TSC1_KDM2BKO_H2AK119ub1_Pool2_Rep1	16873220	1.11114e+07	MINUTE_TSC1_KDM2BKO_Input_Pool2_Rep1	51507858	0.658526
MINUTE_TSC1_KDM2BKO_H2AK119ub1_Pool2_Rep2	11498704	1.21092e+07	MINUTE_TSC1_KDM2BKO_Input_Pool2_Rep2	32209224	1.05309
MINUTE_TSC1_KDM2BKO_H2AK119ub1_Pool2_Rep3	16083826	1.19005e+07	MINUTE_TSC1_KDM2BKO_Input_Pool2_Rep3	45842527	0.739908
MINUTE_TSC1_RNF2KO_H2AK119ub1_Pool2_merged	21604818	7.8769e+06	MINUTE_TSC1_RNF2KO_Input_Pool2_merged	93033933	0.36459
MINUTE_TSC1_RNF2KO_H2AK119ub1_Pool2_Rep1	5386756	7.74663e+06	MINUTE_TSC1_RNF2KO_Input_Pool2_Rep1	23586352	1.43809
MINUTE_TSC1_RNF2KO_H2AK119ub1_Pool2_Rep2	8960366	8.07134e+06	MINUTE_TSC1_RNF2KO_Input_Pool2_Rep2	37655308	0.900783
MINUTE_TSC1_RNF2KO_H2AK119ub1_Pool2_Rep3	7260647	7.74191e+06	MINUTE_TSC1_RNF2KO_Input_Pool2_Rep3	31810723	1.06628
MINUTE_TSC1_WT_EZH2i_5w_recovery_4w_H2AK119ub1_Pool2_merged	44842107	1.41592e+07	MINUTE_TSC1_WT_EZH2i_5w_recovery_4w_Input_Pool2_merged	107422239	0.315756
MINUTE_TSC1_WT_EZH2i_5w_recovery_4w_H2AK119ub1_Pool2_Rep1	15491959	1.42304e+07	MINUTE_TSC1_WT_EZH2i_5w_recovery_4w_Input_Pool2_Rep1	36926219	0.918568
MINUTE_TSC1_WT_EZH2i_5w_recovery_4w_H2AK119ub1_Pool2_Rep2	15377080	1.35898e+07	MINUTE_TSC1_WT_EZH2i_5w_recovery_4w_Input_Pool2_Rep2	38380281	0.883767
MINUTE_TSC1_WT_EZH2i_5w_recovery_4w_H2AK119ub1_Pool2_Rep3	13981022	1.47581e+07	MINUTE_TSC1_WT_EZH2i_5w_recovery_4w_Input_Pool2_Rep3	32133179	1.05558

## Sheet: Table6_Cohort_Other
Hi-C
sample	num_reads_R1	num_reads_aligned_R1	num_reads_R2	num_reads_aligned_R2
Hi-C_TSC1_Rep1	1884650542	1878497939	1884650542	1848734995
Hi-C_TSC1_Rep2	2113561591	2106677415	2113561591	2080546571
Hi-C_ESC_Rep1	1476312871	1473465622	1476312871	1462644404
Hi-C_ESC_Rep2	1428504822	1425780428	1428504822	1418539685
ChIPseq
sample	num_reads	num_reads_aligned	num_reads_aligned_after_dedup
ESC_WT_EED_Rep1	110872064	109275287	85212435
ESC_WT_EED_Input_Rep1	176371316	173280612	139374200
ESC_WT_EED_Rep2	95414054	93546165	71930477
ESC_WT_EED_Input_Rep2	113403308	112652634	89396054
TSC1_WT_EED_Rep1	138446050	136848653	109153780
TSC1_WT_EED_Input_Rep1	131513134	129550215	103828400
TSC1_WT_EED_Rep2	106175636	104559800	83709701
TSC1_WT_EED_Input_Rep2	101350538	100553303	82865680
TSC1_WT_EZH2i_5w_4d_EED_Rep1	134135868	132238906	95312381
TSC1_WT_EZH2i_5w_4d_EED_Rep2	136643690	134987043	102016390
TSC1_WT_EZH2i_5w_4d_EED_Input	94794548	94117771	77500774
ChIP-BS-seq
sample	num_reads	num_reads_aligned	num_reads_aligned_after_dedup
ESC_WT_H3K27me3_BS_Rep1	164101626	140738559	102698949
ESC_WT_H3K27me3_BS_Input_Rep1	203837836	171835894	126142031
ESC_WT_H3K27me3_BS_Rep2	130882570	111365421	89474926
ESC_WT_H3K27me3_BS_Input_Rep2	150804558	126779101	100818550
TSC1_WT_H3K27me3_BS_Rep1	151500914	130089160	94743543
TSC1_WT_H3K27me3_BS_Input_Rep1	135742638	108544707	75212798
TSC1_WT_H3K27me3_BS_Rep2	133212844	116169501	95061678
TSC1_WT_H3K27me3_BS_Input_Rep2	138307810	113594936	90911917
merged_sample	num_CpG_10x_autosomes
ESC_WT_H3K27me3_BS	3808568
TSC1_WT_H3K27me3_BS	3828745
Nanopore
sample	total_bases_in_Gb	N50_in_kb
Nanopore_TSC1	52.1	69.5

## Sheet: Table7_External_Data
WGBS
Sample	Source	Type
Epiblast WT and PRC KOs	GSE137337	WGBS
ExE WT and PRC KOs	GSE137337	WGBS
mESC WT	GSM5468479	WGBS
Mouse placental tissues	GSE84350	WGBS
ChIPseq
Sample	Source	Type
ESC H3K27me3 Rep1	GSM3243632	ChIPseq
ESC H3K27me3 Rep2	GSM3399482	ChIPseq
ESC H3K27me3 Rep3	GSM1000089	ChIPseq
ESC Input Rep1	GSM3243648	ChIPseq
ESC Input Rep2	GSM3399484	ChIPseq
ESC Input Rep3	GSM769010	ChIPseq
RNAseq
Sample	Source	Type
ESC Rep1	GSM5915338	RNAseq
ESC Rep2	GSM5915339	RNAseq

## Sheet: Table8_Hyper_CGIs_ExE
chr	start	end
chr1	4496947	4497608
chr1	4689184	4689397
chr1	9299215	9300020
chr1	12990718	12991200
chr1	13126298	13126669
chr1	19104571	19104923
chr1	19209755	19210067
chr1	19213940	19214404
chr1	19236612	19236850
chr1	34006046	34006248
chr1	40266556	40266876
chr1	40325809	40326019
chr1	42491684	42491938
chr1	42684497	42685011
chr1	42686605	42686928
chr1	42694074	42694484
chr1	58795582	58795852
chr1	63248289	63248615
chr1	69826863	69827202
chr1	72536152	72536389
chr1	72536961	72537217
chr1	72825362	72825653
chr1	74068492	74068975
chr1	74884301	74885613
chr1	74892725	74893136
chr1	75375225	75375786
chr1	75387985	75389104
chr1	75421988	75423440
chr1	75450376	75450680
chr1	75482645	75483019
chr1	78196631	78197287
chr1	78203836	78204189
chr1	78215957	78216242
chr1	78511827	78512070
chr1	89922851	89923131
chr1	89928656	89928995
chr1	89941589	89942209
chr1	89992163	89992477
chr1	92848434	92848783
chr1	93100328	93100711
chr1	93101580	93102109
chr1	104768481	104768920
chr1	104993908	104994456
chr1	106712493	106712947
chr1	109982432	109983228
chr1	112416534	112416951
chr1	120340460	120341881
chr1	120342367	120342639
chr1	120606906	120607285
chr1	121177908	121178195
chr1	128590909	128591764
chr1	129273481	129273770
chr1	135085371	135085593
chr1	135918709	135919286
chr1	138841498	138842069
chr1	138847193	138847449
chr1	153549548	153549837
chr1	155736867	155737982
chr1	158362548	158362875
chr1	163312001	163312621
chr1	167692181	167692395
chr1	167929789	167929998
chr1	170908619	170908877
chr1	171360797	171361019
chr1	172054001	172054248
chr1	173367181	173367799
chr1	174503311	174503629
chr1	176274633	176275572
chr1	180936981	180937192
chr1	184718485	184718804
chr1	184727715	184727970
chr1	184810769	184811173
chr1	186704280	186704525
chr1	187607313	187607594
chr1	187608997	187609682
chr1	190169225	190169601
chr1	190172743	190173199
chr1	190174914	190175594
chr1	191184726	191185191
chr1	191185317	191185550
chr1	192833588	192833792
chr10	7867339	7867750
chr10	10689177	10689398
chr10	18531466	18531761
chr10	19356883	19357579
chr10	19849468	19849700
chr10	19849982	19850245
chr10	21882249	21882569
chr10	22645256	22645505
chr10	22819309	22819799
chr10	23348465	23348670
chr10	29148176	29148387
chr10	33624362	33624567
chr10	41070803	41071589
chr10	41072162	41072365
chr10	42572771	42573076
chr10	42579588	42579891
chr10	42582007	42584739
chr10	42614054	42614404
chr10	42632209	42632456
chr10	42635778	42636254
chr10	49783017	49783368
chr10	50900711	50901152
chr10	51677775	51678005
chr10	52027445	52028039
chr10	62132778	62133047
chr10	62133624	62133888
chr10	67912176	67912562
chr10	77677773	77678017
chr10	79612281	79612492
chr10	80131424	80132234
chr10	80208858	80209094
chr10	80471872	80472160
chr10	80491184	80491434
chr10	80897899	80898248
chr10	80985711	80986034
chr10	81194489	81194691
chr10	81363994	81364952
chr10	84758991	84759369
chr10	85598645	85598868
chr10	103028165	103028662
chr10	107271870	107272607
chr10	112270163	112270423
chr10	112271836	112272249
chr10	114800439	114802201
chr10	115587398	115587909
chr10	122448598	122449321
chr10	125388967	125389366
chr10	127079603	127080375
chr10	127081526	127081730
chr10	127090960	127091967
chr10	127180239	127180475
chr10	127189837	127190100
chr10	127526221	127526946
chr11	3517025	3517261
chr11	3774664	3775008
chr11	11113908	11114582
chr11	18871459	18871945
chr11	21992870	21993891
chr11	22002804	22003059
chr11	22003780	22004051
chr11	24079023	24079963
chr11	24081328	24082155
chr11	33122877	33123337
chr11	33843429	33843784
chr11	44620335	44620646
chr11	50230966	50231322
chr11	52314224	52314447
chr11	58640474	58640762
chr11	62789402	62789619
chr11	63131384	63131600
chr11	63889137	63889678
chr11	64520264	64520799
chr11	65269835	65270263
chr11	69560008	69560394
chr11	71033181	71033484
chr11	72266199	72267320
chr11	75213819	75214066
chr11	81968539	81968876
chr11	83409394	83410102
chr11	83852036	83852340
chr11	83853230	83853459
chr11	84522678	84522898
chr11	84642361	84642927
chr11	85829287	85829622
chr11	85836894	85837410
chr11	85837772	85838448
chr11	85840797	85841085
chr11	85886267	85886603
chr11	93098299	93100196
chr11	94491101	94491484
chr11	95019904	95020272
chr11	95202090	95202479
chr11	95830487	95831358
chr11	96175527	96175728
chr11	96251535	96252033
chr11	96269588	96269814
chr11	96282928	96283401
chr11	96286677	96287449
chr11	96299099	96299616
chr11	96303201	96304121
chr11	96304905	96305224
chr11	96314539	96314989
chr11	96320042	96320393
chr11	96332715	96333268
chr11	96340802	96341102
chr11	96341937	96342320
chr11	96344089	96344429
chr11	96352944	96353489
chr11	96365874	96366265
chr11	96997301	96997682
chr11	97536298	97536690
chr11	97551754	97551983
chr11	98327044	98328778
chr11	98329544	98329756
chr11	98334399	98334742
chr11	100713863	100714278
chr11	100958575	100959309
chr11	101079716	101080050
chr11	101263778	101263994
chr11	101265148	101265442
chr11	102399569	102400020
chr11	102604501	102606498
chr11	102665168	102666458
chr11	103080195	103080630
chr11	103333799	103334313
chr11	103773542	103774422
chr11	103795475	103795789
chr11	104132524	104133862
chr11	104233714	104233988
chr11	105456517	105456866
chr11	108922545	108923014
chr11	112781358	112783154
chr11	112783817	112784076
chr11	112784499	112785465
chr11	114064913	114065327
chr11	115318303	115318946
chr11	115334602	115334892
chr11	116238045	116238278
chr11	116282865	116283520
chr11	117860710	117860915
chr11	117873019	117873496
chr11	118908509	118909787
chr11	119044977	119045293
chr11	119081041	119081767
chr11	120185431	120186075
chr11	120187268	120187720
chr11	120188049	120188407
chr11	120608514	120608920
chr12	9574445	9574788
chr12	33968482	33968740
chr12	36317125	36317388
chr12	56519880	56520143
chr12	56521093	56521319
chr12	56532947	56535279
chr12	56535831	56536691
chr12	56611782	56612308
chr12	56612959	56613189
chr12	56681122	56681411
chr12	56691494	56691803
chr12	56692444	56692694
chr12	57542297	57543269
chr12	58212392	58213262
chr12	58213473	58213783
chr12	72939661	72940486
chr12	73034963	73035250
chr12	75176643	75176970
chr12	80109954	80110382
chr12	84569867	84570336
chr12	84571213	84571736
chr12	85698178	85698533
chr12	86214337	86214574
chr12	86989957	86990553
chr12	87102113	87102587
chr12	101818760	101819304
chr12	102948857	102949644
chr12	104474425	104474666
chr12	106174174	106174389
chr12	108318311	108318894
chr12	108352800	108353060
chr12	109459744	109460028
chr12	110187462	110188905
chr12	118843094	118843351
chr12	119237786	119238102
chr13	19619241	19619765
chr13	19623025	19623283
chr13	30750569	30750781
chr13	31615282	31615489
chr13	31620182	31620444
chr13	31629171	31629886
chr13	31811015	31812000
chr13	36724627	36724887
chr13	36726528	36726733
chr13	36735064	36735286
chr13	40708986	40709271
chr13	48513265	48513487
chr13	48659889	48660124
chr13	48665897	48666361
chr13	48668911	48669325
chr13	54055106	54055780
chr13	54192027	54192345
chr13	55825478	55826646
chr13	55828355	55828762
chr13	55835492	55835739
chr13	55836019	55836358
chr13	56221627	56222549
chr13	58807912	58808769
chr13	62887831	62888039
chr13	71959354	71960256
chr13	73264390	73264601
chr13	73268476	73268710
chr13	78179318	78179663
chr13	78181213	78181415
chr13	78194876	78195573
chr13	94174104	94174682
chr13	94595964	94596226
chr13	94710455	94710656
chr13	94873666	94873924
chr13	94875360	94875562
chr13	94876988	94877530
chr13	98504157	98504424
chr13	98572661	98573442
chr13	99900454	99900895
chr13	105444636	105445143
chr13	107645283	107645600
chr13	109116426	109117027
chr13	112989615	112989915
chr13	112998484	112999028
chr13	114457269	114457546
chr13	120100322	120100563
chr14	12341100	12341600
chr14	12344738	12346366
chr14	17172723	17172967
chr14	22019595	22019858
chr14	28505744	28506737
chr14	28518280	28518538
chr14	32462885	32464963
chr14	32465179	32465402
chr14	32597539	32598251
chr14	32599353	32599667
chr14	33978657	33978876
chr14	34822879	34823080
chr14	34896263	34896534
chr14	39472116	39472397
chr14	44989052	44989670
chr14	46380507	46380713
chr14	46385746	46386028
chr14	48662336	48662607
chr14	48664942	48665572
chr14	48665980	48666724
chr14	48673671	48674264
chr14	55826542	55826917
chr14	57132909	57133456
chr14	61046070	61046642
chr14	61274961	61275189
chr14	61689450	61690062
chr14	63246365	63246730
chr14	63251554	63251766
chr14	63508522	63508838
chr14	65953513	65953964
chr14	67231826	67232086
chr14	67235403	67236476
chr14	69174640	69175155
chr14	70077736	70080412
chr14	70205675	70206234
chr14	70636751	70637028
chr14	70641956	70642175
chr14	70890502	70890733
chr14	70890937	70891230
chr14	79768453	79771419
chr14	79773910	79774336
chr14	84444288	84444501
chr14	84445819	84448029
chr14	104473079	104473450
chr14	108911299	108911530
chr14	116925377	116926927
chr14	122406527	122407139
chr15	7812910	7814065
chr15	7815557	7815869
chr15	11035894	11036411
chr15	11037026	11037461
chr15	39857118	39857347
chr15	43170238	43170696
chr15	45114269	45114877
chr15	50869482	50869839
chr15	54746045	54746301
chr15	54952361	54952693
chr15	72545925	72547811
chr15	74529231	74529538
chr15	75893947	75894363
chr15	76002957	76004677
chr15	76724721	76725095
chr15	78204225	78204514
chr15	79251864	79252763
chr15	82207158	82207889
chr15	82224180	82224403
chr15	85645974	85646308
chr15	85660761	85661096
chr15	89557772	89558421
chr15	89841521	89842041
chr15	92396922	92397500
chr15	95654268	95654715
chr15	98001890	98002284
chr15	98004393	98004893
chr15	98789582	98790158
chr15	98791671	98792931
chr15	98894822	98895074
chr15	101438541	101439021
chr15	101479272	101479537
chr15	102144569	102144883
chr15	102927187	102927519
chr15	102936834	102937456
chr15	102954317	102955305
chr15	102956303	102956549
chr15	102967304	102967662
chr15	102990469	102991058
chr15	103010737	103010979
chr15	103027464	103027814
chr15	103034760	103035025
chr15	103035731	103035967
chr15	103059375	103059628
chr15	103085923	103086798
chr15	103102145	103102622
chr16	5884850	5885725
chr16	15084934	15085247
chr16	17802833	17803612
chr16	18588042	18589039
chr16	18591672	18591958
chr16	20591192	20591631
chr16	26967938	26968299
chr16	41533256	41533520
chr16	45408630	45408836
chr16	65105544	65105790
chr16	72663079	72663798
chr16	85899485	85901102
chr16	88289482	88289911
chr16	91220068	91220464
chr16	91228328	91228538
chr16	92498351	92499233
chr16	94079059	94079453
chr16	94079639	94079844
chr16	94086715	94087055
chr16	94997408	94997830
chr17	7826990	7827415
chr17	12506944	12507526
chr17	17909916	17910403
chr17	23745686	23745933
chr17	25837031	25837307
chr17	26841124	26841502
chr17	26844182	26844781
chr17	26946650	26946900
chr17	27502679	27502998
chr17	28364248	28364571
chr17	34630771	34631135
chr17	35359103	35359664
chr17	35394038	35395093
chr17	35424788	35425860
chr17	35469967	35470988
chr17	36042025	36042231
chr17	36110763	36110967
chr17	36111233	36111453
chr17	36161661	36162048
chr17	37050633	37051202
chr17	43629719	43630425
chr17	45805324	45806022
chr17	46545978	46546435
chr17	47468357	47468798
chr17	47922202	47922748
chr17	47975244	47975582
chr17	48031560	48031922
chr17	48042034	48042240
chr17	48095752	48096001
chr17	48932642	48932890
chr17	52602339	52602580
chr17	54298519	54298859
chr17	56000528	56000729
chr17	56148781	56148985
chr17	56829800	56830218
chr17	68273759	68273977
chr17	69970320	69970623
chr17	72919337	72919599
chr17	74047455	74047922
chr17	79713371	79714228
chr17	84676038	84676326
chr17	85486587	85486944
chr17	85608135	85608380
chr17	85608944	85609182
chr17	85612637	85612852
chr17	85614989	85615345
chr17	85623596	85623904
chr17	85685053	85685475
chr17	85691896	85692854
chr17	85800072	85800584
chr17	85800721	85800965
chr17	90454975	90455799
chr17	93202758	93202998
chr18	7002296	7002659
chr18	11048373	11048641
chr18	11059069	11059297
chr18	16806909	16807133
chr18	21651498	21651709
chr18	21652712	21653205
chr18	25753120	25753598
chr18	34840554	34840854
chr18	35933276	35933711
chr18	36765215	36765542
chr18	37089892	37090399
chr18	37722058	37722540
chr18	37732639	37733134
chr18	37753253	37753712
chr18	37763392	37763874
chr18	37766284	37766983
chr18	37767918	37768507
chr18	42394358	42395917
chr18	42401357	42401676
chr18	43437867	43438427
chr18	46727722	46728278
chr18	46850128	46850589
chr18	47366343	47367098
chr18	53552340	53552569
chr18	60912059	60912483
chr18	61692185	61692411
chr18	64265093	64265318
chr18	64265912	64266277
chr18	65873376	65873733
chr18	65938026	65939035
chr18	67343955	67344182
chr18	69198193	69198759
chr18	70053062	70053299
chr18	76856085	76856469
chr18	76858630	76860510
chr18	80992297	80992499
chr18	82405614	82406552
chr18	86712993	86713451
chr19	5716244	5716461
chr19	5756849	5757201
chr19	6497392	6498652
chr19	6531059	6532002
chr19	6829958	6830465
chr19	6831101	6831499
chr19	6925941	6926340
chr19	7070339	7070576
chr19	7422096	7423728
chr19	16955885	16956227
chr19	22138847	22139301
chr19	24861500	24861944
chr19	24897236	24897571
chr19	25505603	25506970
chr19	41743086	41743875
chr19	43386227	43386805
chr19	43599731	43600069
chr19	43600902	43601106
chr19	43601327	43601767
chr19	44674651	44674874
chr19	44734343	44735056
chr19	44741179	44741761
chr19	44746668	44746941
chr19	44750433	44750664
chr19	44758828	44759320
chr19	45065418	45065678
chr19	45143459	45143865
chr19	45153394	45154219
chr19	45155826	45156161
chr19	45159075	45159368
chr19	45223536	45224244
chr19	45230943	45231579
chr19	45235943	45236264
chr19	45815751	45816125
chr19	47314025	47314367
chr19	48205180	48206752
chr19	55895423	55895626
chr19	58453676	58453905
chr19	58454353	58455912
chr19	59171597	59171841
chr19	59193933	59194419
chr19	59260851	59261467
chr19	59451480	59451824
chr19	59467141	59467557
chr19	59469037	59469305
chr2	6100358	6101023
chr2	13009969	13011291
chr2	13011487	13011698
chr2	18609224	18609768
chr2	18698656	18699226
chr2	18800079	18800510
chr2	19430829	19431329
chr2	19431907	19432378
chr2	19445336	19446644
chr2	21367725	21368045
chr2	22622177	22623876
chr2	24678983	24679525
chr2	26202071	26203265
chr2	26206330	26206900
chr2	26661529	26661766
chr2	28908496	28908719
chr2	28909689	28910009
chr2	28911306	28911551
chr2	28911901	28912165
chr2	28917678	28918145
chr2	29250311	29250526
chr2	29251508	29253279
chr2	29751441	29751901
chr2	29845329	29846472
chr2	30864949	30865187
chr2	31314081	31314727
chr2	31635316	31637231
chr2	31637900	31638106
chr2	31640032	31640352
chr2	31641158	31641439
chr2	32612300	32612626
chr2	33616698	33616985
chr2	33631453	33631906
chr2	33642180	33642690
chr2	35282321	35282631
chr2	36094200	36094509
chr2	36103401	36104063
chr2	36203098	36203317
chr2	36210836	36211072
chr2	36230568	36230872
chr2	38354449	38354890
chr2	38356682	38357170
chr2	38710278	38712535
chr2	42652852	42653141
chr2	44556887	44557126
chr2	55437145	55437407
chr2	57102335	57102849
chr2	57111606	57112089
chr2	60283976	60284269
chr2	61805053	61805900
chr2	70475115	70477188
chr2	70562044	70564007
chr2	71117866	71118373
chr2	71541001	71541590
chr2	73280984	73281239
chr2	74657698	74658041
chr2	74659014	74659333
chr2	74659608	74659905
chr2	74675196	74675530
chr2	74679672	74680076
chr2	74687643	74687963
chr2	74692525	74692821
chr2	74732705	74733037
chr2	74740487	74740702
chr2	74746371	74747291
chr2	74749624	74750064
chr2	74752888	74753402
chr2	75137423	75138154
chr2	79255402	79255897
chr2	79428631	79428911
chr2	79453918	79454486
chr2	79456618	79457022
chr2	90783011	90783265
chr2	91922628	91922830
chr2	91965453	91965716
chr2	92024060	92024631
chr2	93642597	93643648
chr2	93646016	93646281
chr2	93647064	93647409
chr2	93976510	93976757
chr2	94241114	94241613
chr2	105128045	105128457
chr2	105130739	105131061
chr2	105224327	105224568
chr2	105660037	105660246
chr2	105668769	105669107
chr2	105669480	105669780
chr2	105672527	105672800
chr2	105674671	105674893
chr2	105681377	105681589
chr2	105682175	105682387
chr2	109674032	109674244
chr2	113757588	113757887
chr2	115854925	115855243
chr2	115860418	115860660
chr2	116062235	116062438
chr2	119743825	119744442
chr2	124089901	124090365
chr2	124090511	124090722
chr2	125723206	125723658
chr2	130361847	130362462
chr2	130576488	130576970
chr2	130634979	130635229
chr2	131561114	131562649
chr2	132385076	132385503
chr2	136387569	136387780
chr2	145860522	145860749
chr2	146218332	146218679
chr2	146834344	146834803
chr2	147185733	147186032
chr2	147188040	147188301
chr2	147364897	147366395
chr2	148038531	148038816
chr2	148043876	148046965
chr2	148048644	148049050
chr2	152095184	152095428
chr2	153108436	153108921
chr2	155386547	155386840
chr2	157941356	157941559
chr2	158609779	158610151
chr2	158610743	158611614
chr2	158613842	158614993
chr2	160369068	160369297
chr2	164969316	164969617
chr2	164997528	164998294
chr2	165215278	165215521
chr2	165368546	165368841
chr2	165563372	165563841
chr2	167240129	167240584
chr2	169633588	169633907
chr2	170496072	170496799
chr2	178142310	178142646
chr2	180499880	180500311
chr2	180891500	180891737
chr2	181156705	181157058
chr3	5219318	5219878
chr3	8766969	8767194
chr3	17786168	17787096
chr3	17794652	17794938
chr3	18243008	18243233
chr3	27371767	27372546
chr3	29082389	29083018
chr3	31149708	31150224
chr3	31309478	31310055
chr3	34642003	34642371
chr3	45379653	45381683
chr3	54155976	54156294
chr3	55242455	55242935
chr3	55780206	55780681
chr3	55782800	55783379
chr3	62603693	62604077
chr3	63905340	63905548
chr3	66978213	66978438
chr3	66978754	66979046
chr3	73057410	73057792
chr3	82073785	82074134
chr3	83127241	83129235
chr3	83765931	83767030
chr3	86546787	86547794
chr3	88214461	88215599
chr3	88240996	88241413
chr3	88254449	88254740
chr3	88484616	88485123
chr3	89132363	89132635
chr3	89316505	89316748
chr3	95140179	95140481
chr3	99240888	99241581
chr3	102011670	102013119
chr3	102469923	102470379
chr3	103575178	103576605
chr3	107101479	107102556
chr3	107582745	107583305
chr3	107595121	107597090
chr3	126363780	126364050
chr3	127695407	127695763
chr3	129199724	129200373
chr3	129215678	129216190
chr3	129218629	129218932
chr3	130180706	130181597
chr3	146149793	146150308
chr3	154329302	154330035
chr4	8922101	8922303
chr4	15148892	15149129
chr4	22494892	22495125
chr4	31937552	31937855
chr4	33209289	33209766
chr4	41684719	41685006
chr4	44425180	44425727
chr4	44710638	44711138
chr4	44712905	44713335
chr4	46620419	46620741
chr4	48047189	48047577
chr4	48051612	48052178
chr4	55651120	55651739
chr4	57141905	57142146
chr4	66402788	66403061
chr4	68953777	68954136
chr4	89276672	89276968
chr4	89307030	89307249
chr4	91400568	91400871
chr4	97751594	97752001
chr4	99650896	99651569
chr4	99653363	99653955
chr4	101508849	101509063
chr4	101717345	101717617
chr4	102087536	102088232
chr4	102760069	102760321
chr4	103619606	103620122
chr4	106463881	106464248
chr4	107846210	107846613
chr4	112979350	112979842
chr4	114843180	114843722
chr4	114902695	114902897
chr4	115890500	115890875
chr4	115936203	115936412
chr4	115943985	115944303
chr4	120282476	120282998
chr4	120697918	120698262
chr4	123116259	123117456
chr4	123322418	123323615
chr4	124277515	124277995
chr4	124990059	124990261
chr4	126148497	126149680
chr4	126732421	126732729
chr4	127971539	127971785
chr4	127988646	127989156
chr4	129223399	129223662
chr4	130861695	130861922
chr4	135175324	135175822
chr4	136290193	136290992
chr4	137681527	137681896
chr4	137861990	137862614
chr4	139346058	139346304
chr4	139642009	139642236
chr4	139823597	139824241
chr4	139828451	139828698
chr4	139831505	139833545
chr4	140109300	140109581
chr4	140244413	140244774
chr4	140246229	140246774
chr4	141010538	141010775
chr4	141425841	141426053
chr4	148951660	148952711
chr4	154081269	154081526
chr4	154141473	154141729
chr4	154802135	154802612
chr4	154983836	154984038
chr4	155962385	155962712
chr5	4755938	4756186
chr5	19227392	19227747
chr5	24485138	24485418
chr5	26817538	26817886
chr5	27049331	27049871
chr5	28459872	28460090
chr5	28466765	28467039
chr5	29474028	29474397
chr5	30621902	30622831
chr5	31094256	31094492
chr5	31137309	31137593
chr5	33104210	33104613
chr5	33430439	33435552
chr5	33442909	33443471
chr5	35396989	35398130
chr5	35399680	35400094
chr5	35525417	35525676
chr5	37336520	37336974
chr5	37338373	37338645
chr5	37821292	37821605
chr5	41761658	41762189
chr5	47986121	47986390
chr5	52618568	52618779
chr5	57717239	57720500
chr5	67097560	67097844
chr5	67216474	67216709
chr5	67230519	67230805
chr5	71700810	71701218
chr5	72503656	72504432
chr5	73651154	73651585
chr5	75075478	75076133
chr5	75077075	75077280
chr5	75151231	75151437
chr5	81021330	81021843
chr5	98181315	98181578
chr5	101647591	101648431
chr5	101659013	101659837
chr5	106448235	106448646
chr5	106451842	106452109
chr5	106561167	106561519
chr5	107723261	107724074
chr5	107724685	107726871
chr5	108549441	108550102
chr5	115374023	115374261
chr5	115398434	115398745
chr5	115482797	115483106
chr5	117841793	117842411
chr5	119006032	119006424
chr5	119682707	119682954
chr5	119796510	119796843
chr5	119803306	119804205
chr5	119804731	119805074
chr5	119844997	119845222
chr5	120302302	120302682
chr5	120427609	120427961
chr5	120431811	120432471
chr5	120435345	120436513
chr5	120438068	120438364
chr5	120439850	120440476
chr5	120631230	120631441
chr5	122987533	122987811
chr5	124725052	124725342
chr5	128432489	128433057
chr5	130448994	130449857
chr5	134747082	134747295
chr5	135852152	135852385
chr5	136881531	136883242
chr5	137289060	137289264
chr5	138820882	138821434
chr5	139540305	139541293
chr5	139543775	139544941
chr5	139548854	139549076
chr5	139553163	139553452
chr5	140606404	140606620
chr5	143287753	143288281
chr5	143293313	143293710
chr5	143357576	143357873
chr5	143364173	143364513
chr5	143758160	143758364
chr5	146584687	146585123
chr5	147274597	147274821
chr6	6860760	6860979
chr6	6879318	6879580
chr6	6880043	6880255
chr6	7554903	7555232
chr6	8948489	8949356
chr6	18030271	18030637
chr6	23253713	23254096
chr6	28133666	28133918
chr6	29496440	29496642
chr6	36388526	36388735
chr6	39871426	39873478
chr6	51592542	51592962
chr6	52168677	52169061
chr6	52206446	52206654
chr6	52225256	52226313
chr6	52229018	52229288
chr6	52229855	52230272
chr6	52233394	52233615
chr6	52245220	52246577
chr6	52249281	52249560
chr6	52252739	52254111
chr6	52310426	52310794
chr6	52313447	52314303
chr6	53817864	53821098
chr6	55117390	55118156
chr6	55676991	55677213
chr6	56652156	56652438
chr6	67375984	67376221
chr6	77242604	77243130
chr6	77243659	77244825
chr6	82091889	82092091
chr6	84105596	84105971
chr6	84584238	84585962
chr6	85125992	85126193
chr6	85190026	85190668
chr6	85511434	85513948
chr6	88196376	88197401
chr6	90463529	90463796
chr6	90810022	90810275
chr6	99726179	99726741
chr6	103512200	103512436
chr6	110645760	110646300
chr6	113194947	113195335
chr6	119330531	119330841
chr6	121412797	121413574
chr6	125361723	125361990
chr6	126642985	126643351
chr6	126739257	126740526
chr6	127150427	127150799
chr6	127767713	127769401
chr6	127887694	127887913
chr6	137252334	137252899
chr6	142414629	142414856
chr6	145048358	145048813
chr6	148047232	148047498
chr7	3423522	3423834
chr7	4151444	4151745
chr7	4707259	4707474
chr7	7300628	7300903
chr7	18962878	18963101
chr7	19369864	19370296
chr7	19520007	19520251
chr7	24948873	24949091
chr7	25005415	25006016
chr7	25178797	25179014
chr7	25367958	25368185
chr7	27334459	27334912
chr7	28301283	28301506
chr7	29172779	29173090
chr7	30465469	30465679
chr7	31052107	31052335
chr7	35186360	35186671
chr7	37769500	37772351
chr7	37772703	37772938
chr7	37773504	37773708
chr7	38174291	38174496
chr7	40902431	40902701
chr7	44335953	44336248
chr7	44351977	44353713
chr7	44527968	44528207
chr7	45174751	45175049
chr7	45176123	45176699
chr7	45415670	45416068
chr7	45924303	45924568
chr7	46348865	46349152
chr7	46376685	46377277
chr7	49635468	49635739
chr7	49636312	49636892
chr7	49911830	49912323
chr7	49974934	49975950
chr7	67849160	67849515
chr7	70280417	70281696
chr7	70346197	70346406
chr7	70357801	70358206
chr7	75308843	75309053
chr7	78882496	78882725
chr7	78990381	78990677
chr7	79052803	79053524
chr7	79508517	79509111
chr7	79515295	79515887
chr7	79543300	79543570
chr7	79617340	79617804
chr7	89632808	89633177
chr7	96211677	96211879
chr7	98111294	98111558
chr7	101296765	101296967
chr7	101820763	101820996
chr7	109083076	109083440
chr7	113766037	113766688
chr7	116031643	116032508
chr7	119184311	119184754
chr7	120504415	120504630
chr7	120809821	120810099
chr7	121392179	121393196
chr7	131552314	131552763
chr7	131556977	131557219
chr7	131966648	131967566
chr7	132154427	132154716
chr7	132599402	132599926
chr7	135410478	135410801
chr7	139584527	139585213
chr7	140922389	140922913
chr7	141361541	141361824
chr7	143437811	143438545
chr7	143445160	143446003
chr7	144175464	144175899
chr7	144284660	144284867
chr7	144738380	144738679
chr7	144861248	144862038
chr7	145206283	145206588
chr8	3994234	3994529
chr8	4212923	4213183
chr8	9770334	9770674
chr8	10153863	10154340
chr8	11187794	11188298
chr8	12385051	12386496
chr8	12430460	12431350
chr8	20557688	20557946
chr8	35765660	35766010
chr8	36732630	36732973
chr8	45358440	45358699
chr8	46292169	46292386
chr8	46294425	46294897
chr8	50915899	50916462
chr8	57340917	57341421
chr8	66687922	66688171
chr8	70086828	70087130
chr8	70330039	70330276
chr8	70597633	70598726
chr8	70743137	70743596
chr8	71525485	71525831
chr8	71692674	71693743
chr8	78434795	78435860
chr8	78437220	78437434
chr8	80057402	80057629
chr8	80611267	80611526
chr8	84701557	84701900
chr8	84706720	84707059
chr8	84716109	84716367
chr8	84771980	84772332
chr8	84784221	84785041
chr8	87038039	87038387
chr8	87468768	87469125
chr8	87470092	87471082
chr8	87660170	87660672
chr8	87662427	87663031
chr8	87943718	87944082
chr8	89006472	89006769
chr8	89025560	89025997
chr8	92365566	92365890
chr8	92674336	92674745
chr8	92827455	92827748
chr8	94434255	94434461
chr8	99415495	99416726
chr8	102784311	102784548
chr8	105278919	105279154
chr8	106336590	106336927
chr8	109948109	109948586
chr8	118283568	118284585
chr8	119447647	119447894
chr8	120505150	120505361
chr8	121073543	121073839
chr8	121080734	121080988
chr8	121089351	121089790
chr8	121127839	121129274
chr8	122335818	122337183
chr8	123891877	123892617
chr9	8543990	8544648
chr9	8900492	8900717
chr9	14860061	14860408
chr9	21036741	21037105
chr9	21038618	21038826
chr9	21184003	21184452
chr9	21947564	21947823
chr9	21989892	21990218
chr9	22055777	22056121
chr9	22188053	22188346
chr9	32409218	32409639
chr9	32540472	32541389
chr9	37145199	37145441
chr9	37145602	37145827
chr9	37530325	37530590
chr9	40269285	40269653
chr9	40531185	40531461
chr9	40871768	40872035
chr9	40876202	40876450
chr9	40877466	40878186
chr9	41376488	41376689
chr9	41890357	41890612
chr9	42520789	42521113
chr9	44043488	44043701
chr9	45430236	45431577
chr9	46443405	46443903
chr9	51278564	51279283
chr9	54286384	54286918
chr9	54765477	54765900
chr9	55545460	55546720
chr9	56864984	56865213
chr9	58197983	58199920
chr9	58201822	58202028
chr9	62363708	62363954
chr9	63138719	63139003
chr9	63142315	63142777
chr9	63144138	63146674
chr9	64385642	64387233
chr9	69759172	69761245
chr9	69769052	69769266
chr9	74848331	74849612
chr9	76323287	76323677
chr9	78427458	78427765
chr9	79719513	79719819
chr9	81631675	81633537
chr9	87739133	87740059
chr9	88719532	88719828
chr9	89622411	89622666
chr9	91361457	91361732
chr9	91362347	91362603
chr9	91364073	91365462
chr9	91378538	91379204
chr9	91384038	91384491
chr9	92457691	92458061
chr9	99868720	99869713
chr9	99870589	99870931
chr9	99875089	99876419
chr9	102353238	102354708
chr9	107901213	107901890
chr9	110726968	110727405
chr9	112235147	112235630
chr9	122571416	122571675
chr9	122903301	122903536

## Sheet: Table9_Hyper_CGIs_PRC_KOs
chr	start	end
chr1	17145467	17145795
chr1	19104571	19104923
chr1	19209755	19210067
chr1	34678070	34678419
chr1	37029247	37029486
chr1	38210065	38210345
chr1	40790518	40790811
chr1	42686605	42686928
chr1	54250569	54250800
chr1	74068492	74068975
chr1	74791733	74792242
chr1	74800537	74800744
chr1	74892725	74893136
chr1	75369572	75369788
chr1	78203836	78204189
chr1	87153912	87155085
chr1	88205329	88205799
chr1	129273481	129273770
chr1	131867226	131867488
chr1	132542784	132543007
chr1	134987516	134988073
chr1	136952915	136953134
chr1	152954930	152956251
chr1	153549548	153549837
chr1	154204837	154205538
chr1	155736867	155737982
chr1	161142783	161143001
chr1	167661214	167661453
chr1	171077941	171078407
chr1	171085563	171086059
chr1	180894424	180894798
chr1	184718485	184718804
chr1	184727715	184727970
chr1	187608997	187609682
chr10	19356883	19357579
chr10	21882249	21882569
chr10	22159928	22160147
chr10	34418214	34418534
chr10	41070803	41071589
chr10	41072162	41072365
chr10	42614054	42614404
chr10	43456275	43456537
chr10	49783017	49783368
chr10	50900711	50901152
chr10	61089319	61089587
chr10	62132778	62133047
chr10	78481998	78482372
chr10	79675402	79675878
chr10	79882061	79882289
chr10	80117184	80117392
chr10	80304774	80305091
chr10	80491184	80491434
chr10	80834349	80836042
chr10	80985711	80986034
chr10	81257266	81257857
chr10	81332456	81333187
chr10	81687361	81687748
chr10	81846465	81846852
chr10	84754839	84755076
chr10	93539787	93539997
chr10	116418100	116418397
chr10	122802275	122802612
chr10	127170598	127171211
chr10	127526221	127526946
chr11	3628951	3629564
chr11	3997985	3998819
chr11	5063952	5064258
chr11	12025554	12026332
chr11	22003780	22004051
chr11	22860385	22860709
chr11	29824791	29825496
chr11	31965601	31966053
chr11	49169118	49169636
chr11	52314224	52314447
chr11	59134522	59136358
chr11	59963850	59964242
chr11	61377876	61378155
chr11	69399725	69400065
chr11	70226432	70226878
chr11	70615352	70615727
chr11	72051015	72051352
chr11	72314388	72314632
chr11	75213819	75214066
chr11	75999940	76000210
chr11	76666332	76666609
chr11	78751365	78751795
chr11	82387062	82389805
chr11	83418494	83418898
chr11	84520172	84520513
chr11	84957719	84958248
chr11	85840797	85841085
chr11	85886267	85886603
chr11	95202090	95202479
chr11	95585240	95585487
chr11	95645547	95645803
chr11	95830487	95831358
chr11	95914481	95915069
chr11	95991314	95991594
chr11	96124323	96124578
chr11	96203263	96203720
chr11	96303201	96304121
chr11	96332715	96333268
chr11	96340802	96341102
chr11	96341937	96342320
chr11	96352944	96353489
chr11	96997301	96997682
chr11	100713863	100714278
chr11	101263778	101263994
chr11	102107141	102107345
chr11	102276504	102276728
chr11	102665168	102666458
chr11	103080195	103080630
chr11	105456517	105456866
chr11	112783817	112784076
chr11	114065969	114067286
chr11	114764951	114765486
chr11	115091450	115091824
chr11	115257800	115258414
chr11	115334602	115334892
chr11	116282865	116283520
chr11	117332158	117332683
chr11	117394496	117394786
chr11	117783094	117783510
chr11	118999518	118999905
chr11	119044977	119045293
chr11	120187268	120187720
chr11	120188049	120188407
chr12	12939674	12940305
chr12	16653560	16654105
chr12	18135572	18136430
chr12	56521093	56521319
chr12	71317978	71318774
chr12	76152507	76152762
chr12	76417491	76417899
chr12	78911969	78912248
chr12	80109954	80110382
chr12	85177183	85177532
chr12	86989957	86990553
chr12	100908048	100908251
chr12	107915284	107917294
chr12	109452985	109453847
chr12	110976985	110977510
chr12	111429589	111429796
chr12	112510772	112511271
chr12	118843094	118843351
chr13	3478175	3478490
chr13	12520170	12520523
chr13	19395455	19395957
chr13	21440747	21441039
chr13	23395742	23396575
chr13	48513265	48513487
chr13	51202641	51203047
chr13	51408568	51409090
chr13	54192027	54192345
chr13	55420601	55420832
chr13	55828355	55828762
chr13	58384781	58385404
chr13	71959354	71960256
chr13	73263049	73263497
chr13	73264390	73264601
chr13	73268476	73268710
chr13	78179318	78179663
chr13	94710455	94710656
chr13	94873666	94873924
chr13	95336130	95336545
chr13	98572661	98573442
chr13	98694849	98695186
chr13	105444636	105445143
chr13	107645283	107645600
chr13	112988703	112989010
chr13	112989615	112989915
chr13	119836757	119837075
chr14	12344738	12346366
chr14	17172723	17172967
chr14	18326947	18327379
chr14	31661724	31662252
chr14	32599353	32599667
chr14	48664942	48665572
chr14	48673671	48674264
chr14	51913746	51913964
chr14	52009117	52009656
chr14	54479454	54479798
chr14	55826542	55826917
chr14	60086635	60086903
chr14	63493642	63493875
chr14	66910077	66911329
chr14	69174640	69175155
chr14	70205675	70206234
chr14	70636751	70637028
chr14	79768453	79771419
chr14	84445819	84448029
chr14	104940044	104940266
chr15	11035894	11036411
chr15	44787667	44787929
chr15	45114269	45114877
chr15	48789757	48790134
chr15	72545925	72547811
chr15	74487261	74487815
chr15	74529231	74529538
chr15	75981448	75982225
chr15	75993677	75993948
chr15	75997522	75999000
chr15	76034371	76035090
chr15	76666937	76667310
chr15	78204225	78204514
chr15	79604886	79605119
chr15	79927777	79928048
chr15	83366863	83367533
chr15	85660761	85661096
chr15	85832229	85832474
chr15	89457315	89457978
chr15	89557772	89558421
chr15	95654268	95654715
chr15	98772545	98772852
chr15	99056850	99057158
chr15	102954317	102955305
chr15	102967304	102967662
chr15	102990469	102991058
chr15	103010737	103010979
chr15	103034760	103035025
chr15	103035731	103035967
chr15	103102145	103102622
chr16	5884850	5885725
chr16	13448055	13448702
chr16	16829032	16829374
chr16	17806754	17807741
chr16	18588042	18589039
chr16	18590442	18590723
chr16	18591672	18591958
chr16	20591192	20591631
chr16	23890614	23890859
chr16	26967938	26968299
chr16	41533256	41533520
chr16	48750198	48750421
chr16	63863901	63864428
chr16	65105544	65105790
chr16	93489579	93489862
chr16	94997408	94997830
chr16	97610392	97611183
chr17	8433485	8434837
chr17	12506944	12507526
chr17	14279451	14279816
chr17	14280469	14280692
chr17	15536496	15536863
chr17	17849945	17850442
chr17	23742116	23742754
chr17	23785848	23786246
chr17	23806918	23807174
chr17	25474647	25474896
chr17	26780984	26781461
chr17	26946650	26946900
chr17	29322196	29322448
chr17	32100027	32100473
chr17	32113697	32114183
chr17	32415827	32416108
chr17	32452620	32452846
chr17	32492310	32492603
chr17	32924784	32924988
chr17	33781177	33781439
chr17	34309633	34309855
chr17	34894150	34895486
chr17	35359103	35359664
chr17	36988617	36988909
chr17	45534806	45535129
chr17	47904322	47904530
chr17	47909566	47909907
chr17	47922202	47922748
chr17	48031560	48031922
chr17	56148781	56148985
chr17	57087448	57087687
chr17	59013119	59013320
chr17	68273759	68273977
chr17	69970320	69970623
chr17	71869551	71870004
chr17	79713371	79714228
chr17	80577215	80577512
chr17	91087924	91088778
chr17	93202758	93202998
chr18	12973303	12973796
chr18	15061856	15064339
chr18	34720197	34720469
chr18	36765215	36765542
chr18	36931568	36932215
chr18	36940596	36940872
chr18	36947609	36948159
chr18	36953981	36954702
chr18	36961681	36962396
chr18	36969034	36969310
chr18	36980149	36980458
chr18	36993686	36994023
chr18	36999250	36999959
chr18	37005415	37005622
chr18	37006603	37006879
chr18	37012133	37012411
chr18	37021445	37022221
chr18	37089892	37090399
chr18	37423195	37423515
chr18	37449458	37449742
chr18	37486534	37487214
chr18	37491259	37491518
chr18	37498657	37499209
chr18	37505887	37506400
chr18	37515304	37515787
chr18	37681925	37682414
chr18	37694513	37694761
chr18	37755688	37756215
chr18	43207454	43207756
chr18	46465553	46465857
chr18	52528602	52529593
chr18	61692185	61692411
chr18	67343627	67343870
chr18	76858630	76860510
chr18	80192607	80192810
chr18	80974099	80974628
chr18	86712993	86713451
chr19	5001703	5002043
chr19	5081794	5082054
chr19	5082454	5082810
chr19	5696018	5696271
chr19	6951848	6952181
chr19	8770964	8771322
chr19	8837377	8837730
chr19	10940543	10941238
chr19	11092237	11092502
chr19	11868738	11869108
chr19	16436343	16436900
chr19	16955885	16956227
chr19	18749696	18750012
chr19	22138847	22139301
chr19	25622384	25622708
chr19	36904168	36904609
chr19	37233755	37234362
chr19	40894474	40895422
chr19	41088568	41088790
chr19	44724028	44724314
chr19	45153394	45154219
chr19	45736932	45737257
chr19	46147388	46147852
chr19	47837197	47837514
chr19	54045055	54047684
chr19	55895423	55895626
chr19	59169115	59170481
chr19	59260851	59261467
chr19	59467141	59467557
chr19	60467186	60467872
chr2	9882253	9883100
chr2	10374789	10375267
chr2	18026552	18026829
chr2	18680936	18681217
chr2	18698656	18699226
chr2	19430829	19431329
chr2	19431907	19432378
chr2	21368771	21369010
chr2	25305080	25305422
chr2	26206330	26206900
chr2	30864949	30865187
chr2	32088556	32088954
chr2	32583289	32583515
chr2	32612300	32612626
chr2	33580693	33580989
chr2	36203098	36203317
chr2	36210836	36211072
chr2	38356682	38357170
chr2	38688939	38689208
chr2	42652852	42653141
chr2	44556887	44557126
chr2	66634723	66634982
chr2	71117866	71118373
chr2	74657698	74658041
chr2	74659014	74659333
chr2	74687643	74687963
chr2	74727333	74727642
chr2	74732705	74733037
chr2	74746371	74747291
chr2	74749624	74750064
chr2	74752888	74753402
chr2	79456618	79457022
chr2	87526007	87526220
chr2	91965453	91965716
chr2	93180351	93180580
chr2	94010469	94010904
chr2	113757588	113757887
chr2	115860418	115860660
chr2	118711070	118711517
chr2	121044571	121044821
chr2	122301684	122301888
chr2	127792199	127792560
chr2	128892289	128892574
chr2	132385076	132385503
chr2	146834344	146834803
chr2	148407307	148407689
chr2	150500521	150500909
chr2	150525839	150526229
chr2	153108436	153108921
chr2	153779022	153779269
chr2	158610743	158611614
chr2	162908307	162908538
chr2	163375610	163376385
chr2	164170971	164171226
chr2	164832787	164833426
chr2	164833897	164834185
chr2	164949194	164949837
chr2	164970999	164971247
chr2	165368546	165368841
chr2	165807680	165807917
chr2	167240129	167240584
chr2	170133456	170133728
chr2	173578063	173578438
chr2	173585548	173586891
chr2	174297262	174297532
chr2	178119043	178119439
chr2	179442275	179443758
chr2	181156705	181157058
chr3	5219318	5219878
chr3	8766969	8767194
chr3	17786168	17787096
chr3	27371767	27372546
chr3	31309478	31310055
chr3	34642003	34642371
chr3	37063500	37063863
chr3	45379653	45381683
chr3	54155976	54156294
chr3	55780206	55780681
chr3	55787504	55787800
chr3	62603693	62604077
chr3	66978213	66978438
chr3	68572336	68572589
chr3	73057410	73057792
chr3	83841390	83841674
chr3	87809395	87809603
chr3	87997017	87997448
chr3	88254449	88254740
chr3	92024518	92025003
chr3	96684839	96685103
chr3	102011670	102013119
chr3	102469923	102470379
chr3	108940042	108940443
chr3	129218629	129218932
chr3	135826329	135826632
chr3	141211320	141211889
chr3	144198566	144198938
chr3	146149793	146150308
chr3	146684995	146685549
chr4	46664594	46664942
chr4	55651120	55651739
chr4	57141905	57142146
chr4	62470753	62471016
chr4	99650896	99651569
chr4	101550244	101550901
chr4	106622395	106623099
chr4	110051029	110051338
chr4	114902053	114902346
chr4	114902695	114902897
chr4	115890500	115890875
chr4	116824686	116824953
chr4	120282476	120282998
chr4	124277515	124277995
chr4	126236895	126237234
chr4	137681527	137681896
chr4	139831505	139833545
chr4	140246229	140246774
chr4	141025205	141025506
chr4	141425841	141426053
chr4	145836641	145837464
chr4	146474751	146475577
chr4	147187275	147187953
chr4	148271442	148272130
chr4	152125093	152126645
chr4	152286224	152287219
chr4	152315762	152316101
chr4	152477339	152478334
chr4	154081269	154081526
chr4	154141473	154141729
chr4	154634782	154637997
chr5	28459872	28460090
chr5	31137309	31137593
chr5	34326947	34327301
chr5	34549528	34549797
chr5	34549910	34550139
chr5	35525417	35525676
chr5	53266980	53267406
chr5	54336003	54336215
chr5	67230519	67230805
chr5	73651154	73651585
chr5	105731943	105732434
chr5	106561167	106561519
chr5	107721093	107722006
chr5	107723261	107724074
chr5	108549441	108550102
chr5	108677592	108677836
chr5	110101341	110101919
chr5	110386444	110387322
chr5	112576531	112577480
chr5	113137765	113138844
chr5	115436494	115436905
chr5	116591341	116591890
chr5	120427609	120427961
chr5	120435345	120436513
chr5	120438068	120438364
chr5	120439850	120440476
chr5	125389228	125390100
chr5	127241442	127242848
chr5	128432489	128433057
chr5	135041968	135042194
chr5	135856998	135857220
chr5	137574643	137574846
chr5	139540305	139541293
chr5	139548854	139549076
chr5	139553163	139553452
chr5	139735930	139736374
chr5	142820242	142820465
chr5	143157225	143157624
chr6	28397695	28398016
chr6	48626968	48627338
chr6	48629246	48629757
chr6	51379738	51379944
chr6	51592542	51592962
chr6	52168677	52169061
chr6	52225256	52226313
chr6	52313447	52314303
chr6	52314580	52314803
chr6	55676991	55677213
chr6	56652156	56652438
chr6	67375984	67376221
chr6	83702197	83702908
chr6	84584238	84585962
chr6	85155024	85155360
chr6	85190026	85190668
chr6	88577883	88578241
chr6	90325047	90325311
chr6	91212723	91212972
chr6	112489024	112489883
chr6	113282268	113282555
chr6	113283118	113283413
chr6	114282693	114283052
chr6	115993393	115994758
chr6	116460726	116461210
chr6	126739257	126740526
chr6	127887694	127887913
chr6	145048358	145048813
chr7	3366695	3366942
chr7	4829972	4830224
chr7	6189543	6189911
chr7	6729450	6729785
chr7	12803403	12803766
chr7	12897810	12898078
chr7	13007636	13008222
chr7	16061523	16061849
chr7	16158751	16159080
chr7	16474573	16474839
chr7	16946660	16947083
chr7	18402702	18403107
chr7	19065704	19066021
chr7	19286809	19287011
chr7	19426082	19426334
chr7	19586349	19586906
chr7	19619508	19619849
chr7	19696587	19696990
chr7	19809463	19809725
chr7	25010102	25010845
chr7	25367958	25368185
chr7	29071609	29071960
chr7	29171122	29171848
chr7	29247239	29247570
chr7	30456998	30457201
chr7	30553245	30553517
chr7	30717057	30717302
chr7	31208293	31208565
chr7	35185306	35185532
chr7	37772703	37772938
chr7	40902431	40902701
chr7	43675143	43675617
chr7	44335953	44336248
chr7	44356821	44357125
chr7	44527968	44528207
chr7	44669185	44669406
chr7	44670766	44671053
chr7	44839557	44840309
chr7	44854495	44854973
chr7	44970450	44970699
chr7	45234296	45234627
chr7	45538243	45538484
chr7	46376685	46377277
chr7	63896922	63897193
chr7	73409277	73409531
chr7	75308843	75309053
chr7	79508517	79509111
chr7	79617340	79617804
chr7	80875740	80876111
chr7	80904820	80905187
chr7	88278003	88278275
chr7	89632808	89633177
chr7	98193689	98194613
chr7	100042177	100042396
chr7	102106910	102107246
chr7	109083076	109083440
chr7	109438769	109439363
chr7	113766037	113766688
chr7	119184311	119184754
chr7	120102212	120102696
chr7	120809821	120810099
chr7	121734241	121735053
chr7	126291947	126292818
chr7	126535911	126536266
chr7	126704763	126704981
chr7	127944686	127944904
chr7	128687969	128688582
chr7	132154427	132154716
chr7	138396938	138398097
chr7	138940369	138941329
chr7	139834032	139834242
chr7	140922389	140922913
chr7	142967451	142969457
chr7	143052674	143053288
chr7	143069070	143069595
chr7	143069768	143070049
chr7	143107028	143107765
chr7	143977817	143979374
chr8	4212923	4213183
chr8	4493286	4493562
chr8	12430460	12431350
chr8	23669616	23669855
chr8	27206539	27206741
chr8	36549162	36549390
chr8	40286382	40286604
chr8	58912481	58913003
chr8	68880647	68880854
chr8	68881033	68881477
chr8	69399389	69399768
chr8	70088070	70088514
chr8	70111888	70112925
chr8	70376210	70376766
chr8	70601286	70601573
chr8	70787693	70787998
chr8	71481002	71481718
chr8	71654762	71655118
chr8	71881998	71882357
chr8	78434795	78435860
chr8	78437220	78437434
chr8	80611267	80611526
chr8	83668050	83668778
chr8	84025969	84026267
chr8	84784221	84785041
chr8	87038039	87038387
chr8	87468768	87469125
chr8	87470092	87471082
chr8	87660170	87660672
chr8	87662427	87663031
chr8	87943718	87944082
chr8	92827455	92827748
chr8	93813327	93813675
chr8	94434255	94434461
chr8	105258995	105259938
chr8	105293309	105293568
chr8	106336590	106336927
chr8	107048039	107048802
chr8	110168125	110168328
chr8	116863490	116863709
chr8	118283568	118284585
chr8	119992170	119992439
chr8	120505150	120505361
chr8	121089351	121089790
chr8	123891877	123892617
chr9	4260538	4260842
chr9	7176711	7177070
chr9	8543990	8544648
chr9	35574462	35574663
chr9	37420746	37421064
chr9	37429562	37429782
chr9	37530325	37530590
chr9	40269285	40269653
chr9	40531185	40531461
chr9	40871768	40872035
chr9	42324790	42325065
chr9	45370199	45370483
chr9	46270106	46270416
chr9	58311655	58313120
chr9	59539536	59540042
chr9	62363708	62363954
chr9	62677691	62677940
chr9	63138719	63139003
chr9	63142315	63142777
chr9	63144138	63146674
chr9	64638272	64638497
chr9	65398450	65398657
chr9	91384038	91384491
chr9	98842404	98842785
chr9	107534955	107535276
chr9	108579051	108579289
chr9	110857871	110858267
chr9	122886825	122887174
chr1	4491701	4493673
chr1	4496947	4497608
chr1	5018557	5019711
chr1	5916428	5917474
chr1	6359082	6359442
chr1	6441200	6441612
chr1	9299215	9300020
chr1	11414060	11414465
chr1	12990718	12991200
chr1	14506541	14507148
chr1	15892420	15893052
chr1	16092956	16093371
chr1	18058035	18058896
chr1	22805682	22806364
chr1	23761822	23763204
chr1	24586521	24587177
chr1	33906988	33907242
chr1	34006046	34006248
chr1	34579529	34579840
chr1	34801701	34802059
chr1	36269231	36269697
chr1	36770808	36771193
chr1	38835801	38836776
chr1	38897864	38898202
chr1	39650441	39651282
chr1	40266556	40266876
chr1	40681006	40682084
chr1	42491684	42491938
chr1	42684497	42685011
chr1	42694074	42694484
chr1	42952792	42953543
chr1	44551578	44552491
chr1	50927047	50928062
chr1	52952626	52952957
chr1	56977104	56977392
chr1	58795582	58795852
chr1	63248289	63248615
chr1	66468022	66468623
chr1	69107034	69108055
chr1	69376995	69377218
chr1	69826863	69827202
chr1	72536961	72537217
chr1	72873698	72873966
chr1	74036952	74037248
chr1	74098213	74098786
chr1	74124244	74124923
chr1	74713618	74713831
chr1	74748732	74749045
chr1	74854859	74856469
chr1	74881947	74882612
chr1	74884301	74885613
chr1	74900555	74900984
chr1	74950631	74952093
chr1	75360355	75360970
chr1	75375225	75375786
chr1	75387985	75389104
chr1	75421988	75423440
chr1	75450376	75450680
chr1	75458558	75458772
chr1	75486710	75486948
chr1	78196631	78197287
chr1	78215957	78216242
chr1	78310063	78310738
chr1	78511827	78512070
chr1	80758071	80758785
chr1	84695498	84695745
chr1	84934572	84935054
chr1	86018289	86018836
chr1	86669612	86670874
chr1	87155838	87156120
chr1	89941589	89942209
chr1	89968235	89968791
chr1	93100328	93100711
chr1	93101580	93102109
chr1	93176597	93176931
chr1	93401446	93401652
chr1	104768481	104768920
chr1	106712493	106712947
chr1	109982432	109983228
chr1	111864486	111864996
chr1	112416534	112416951
chr1	119189576	119189828
chr1	120340460	120341881
chr1	120342367	120342639
chr1	120602843	120603990
chr1	121527415	121527955
chr1	124045451	124046133
chr1	125911448	125912249
chr1	126492697	126492940
chr1	127677228	127678137
chr1	128590909	128591764
chr1	130878193	130878535
chr1	132067625	132068248
chr1	132298558	132299269
chr1	133163776	133164521
chr1	134234704	134235089
chr1	134298895	134299450
chr1	134513328	134513584
chr1	134708873	134709423
chr1	135104868	135105311
chr1	135918709	135919286
chr1	136050821	136051352
chr1	136948567	136949197
chr1	138841498	138842069
chr1	150993278	150993599
chr1	151571313	151571755
chr1	156204683	156205085
chr1	158356039	158356243
chr1	163312001	163312621
chr1	165707783	165708059
chr1	165845013	165845260
chr1	166308841	166309482
chr1	167688274	167689255
chr1	167803055	167803272
chr1	167929789	167929998
chr1	170644195	170644660
chr1	170907403	170908171
chr1	171063939	171065960
chr1	171070327	171070786
chr1	171072098	171072332
chr1	171072410	171073595
chr1	171079181	171081209
chr1	171195925	171196155
chr1	171360797	171361019
chr1	173367181	173367799
chr1	174501729	174502540
chr1	174503311	174503629
chr1	176274633	176275572
chr1	177322715	177323108
chr1	177338930	177339192
chr1	178368934	178369181
chr1	180483196	180483577
chr1	180794168	180794426
chr1	180936981	180937192
chr1	184810769	184811173
chr1	184882561	184883166
chr1	186704280	186704525
chr1	189343314	189343982
chr1	190172743	190173199
chr1	190174914	190175594
chr1	191125896	191126160
chr1	191184726	191185191
chr1	191185317	191185550
chr1	192834625	192835051
chr1	195241589	195241861
chr10	4346779	4347002
chr10	4712270	4712922
chr10	7390665	7393815
chr10	12941180	12941796
chr10	13060921	13061266
chr10	19849468	19849700
chr10	19849982	19850245
chr10	19850509	19851710
chr10	22158441	22158777
chr10	22273321	22274267
chr10	23348465	23348670
chr10	23796934	23797208
chr10	24223586	24223967
chr10	29535491	29535850
chr10	29699160	29699367
chr10	32889855	32890355
chr10	33624362	33624567
chr10	34127459	34127727
chr10	39926751	39927081
chr10	40683153	40683657
chr10	42579588	42579891
chr10	42582007	42584739
chr10	42591529	42591915
chr10	42635778	42636254
chr10	43021060	43022094
chr10	44148521	44149102
chr10	49788483	49788867
chr10	51677775	51678005
chr10	52022400	52022994
chr10	52027445	52028039
chr10	52690524	52691622
chr10	56115144	56115940
chr10	57632017	57632220
chr10	57794731	57795000
chr10	60106380	60107798
chr10	60218758	60219462
chr10	60346827	60347059
chr10	60685947	60686341
chr10	60686587	60687780
chr10	61625499	61626247
chr10	61978049	61979302
chr10	63100268	63100498
chr10	67538299	67539109
chr10	67912176	67912562
chr10	70244923	70245530
chr10	73099128	73100203
chr10	74925476	74925729
chr10	75559849	75560355
chr10	75667304	75668076
chr10	77677773	77678017
chr10	78069113	78069840
chr10	78752389	78752951
chr10	78780348	78780675
chr10	79612281	79612492
chr10	79637188	79638095
chr10	79921030	79921988
chr10	79970818	79971364
chr10	80186652	80186972
chr10	80190441	80190743
chr10	80208858	80209094
chr10	80315008	80315553
chr10	80341167	80343018
chr10	80395296	80395621
chr10	80494785	80496182
chr10	80583842	80584060
chr10	80807029	80807650
chr10	80843648	80844303
chr10	80888241	80888574
chr10	81021813	81022391
chr10	81135307	81135560
chr10	81190014	81190475
chr10	81192359	81193075
chr10	81239944	81240211
chr10	81337880	81338283
chr10	81502810	81503100
chr10	81978620	81978995
chr10	84758991	84759369
chr10	84760085	84760328
chr10	86685463	86685798
chr10	87058383	87058611
chr10	87492445	87493953
chr10	88885817	88886555
chr10	89344623	89345135
chr10	90828917	90829902
chr10	90969903	90970147
chr10	94311884	94312475
chr10	103028165	103028662
chr10	107271870	107272607
chr10	111506137	111506897
chr10	112270163	112270423
chr10	112271836	112272249
chr10	114800439	114802201
chr10	115587398	115587909
chr10	116301376	116301579
chr10	120552439	120553188
chr10	121310231	121311024
chr10	121351001	121351542
chr10	122448598	122449321
chr10	123264440	123265789
chr10	125388967	125389366
chr10	126928336	126928636
chr10	127049020	127049263
chr10	127079603	127080375
chr10	127090960	127091967
chr10	127326332	127327247
chr10	127511688	127512121
chr10	128213199	128213400
chr10	128645754	128645956
chr10	130470357	130470638
chr11	3517025	3517261
chr11	3535666	3535984
chr11	3761708	3762351
chr11	3774664	3775008
chr11	5059843	5060049
chr11	5151984	5152559
chr11	5861773	5862357
chr11	5902021	5902327
chr11	6447281	6447509
chr11	6605463	6605768
chr11	11113908	11114582
chr11	11115678	11116517
chr11	18871459	18871945
chr11	19027297	19027611
chr11	20532162	20532553
chr11	21992870	21993891
chr11	21996655	21997043
chr11	22002804	22003059
chr11	22512236	22512873
chr11	24079023	24079963
chr11	24081328	24082155
chr11	28583291	28583837
chr11	30024479	30024998
chr11	30649110	30649612
chr11	31371323	31371818
chr11	33122877	33123337
chr11	33200452	33204334
chr11	33680415	33680640
chr11	33843429	33843784
chr11	35797511	35798675
chr11	37236272	37236935
chr11	43775819	43776340
chr11	43836436	43836673
chr11	44620335	44620646
chr11	46166194	46166601
chr11	47988408	47989172
chr11	49794161	49794992
chr11	50230966	50231322
chr11	50359091	50359865
chr11	50601699	50603537
chr11	50851006	50851671
chr11	52764518	52765273
chr11	53463320	53463960
chr11	53466421	53466896
chr11	53478603	53480059
chr11	53636240	53636498
chr11	54027694	54028576
chr11	54902772	54903033
chr11	58097728	58098142
chr11	58867173	58867417
chr11	58949026	58949335
chr11	59176424	59177354
chr11	59208189	59208715
chr11	59264061	59264621
chr11	59288913	59290817
chr11	61147233	61147649
chr11	61342437	61342941
chr11	62560692	62561019
chr11	62756846	62757139
chr11	63923390	63923670
chr11	63924379	63924667
chr11	65269835	65270263
chr11	66525225	66526886
chr11	68212866	68213077
chr11	68384928	68386726
chr11	68399534	68400614
chr11	69235602	69236622
chr11	69332081	69332319
chr11	69340313	69341045
chr11	69560008	69560394
chr11	69800877	69801634
chr11	69834023	69834340
chr11	70026854	70027135
chr11	70213813	70214761
chr11	70228975	70229457
chr11	70229717	70229932
chr11	70255144	70255347
chr11	70465891	70466104
chr11	70520033	70520530
chr11	71750622	71751672
chr11	72266199	72267320
chr11	72961075	72961596
chr11	73160238	73160574
chr11	73329494	73329751
chr11	74589731	74590417
chr11	74610776	74611087
chr11	74619243	74620034
chr11	75165307	75169327
chr11	75170259	75170615
chr11	76672704	76673210
chr11	76998402	76998840
chr11	77467158	77467375
chr11	77467785	77468042
chr11	78487826	78488120
chr11	78497021	78497463
chr11	78924996	78925388
chr11	79590882	79591553
chr11	79974224	79974486
chr11	80154031	80154685
chr11	80300847	80301762
chr11	80810173	80810620
chr11	81151715	81153722
chr11	82434243	82435083
chr11	83409394	83410102
chr11	83442694	83442918
chr11	83444820	83445050
chr11	83462693	83463141
chr11	83851151	83851457
chr11	83852036	83852340
chr11	83853230	83853459
chr11	84642361	84642927
chr11	85836894	85837410
chr11	85837772	85838448
chr11	87639236	87639459
chr11	87764081	87764839
chr11	87817142	87817416
chr11	88169646	88170072
chr11	88193457	88193898
chr11	88294375	88294588
chr11	89298363	89298738
chr11	89299253	89299456
chr11	93098299	93100196
chr11	94491101	94491484
chr11	95118223	95118488
chr11	95120006	95121863
chr11	95145051	95146306
chr11	95796604	95796890
chr11	96175527	96175728
chr11	96269588	96269814
chr11	96286677	96287449
chr11	96299099	96299616
chr11	96304905	96305224
chr11	96320042	96320393
chr11	96345653	96346273
chr11	96849886	96850425
chr11	97021450	97022581
chr11	97138644	97139034
chr11	97338899	97339134
chr11	97534456	97535279
chr11	97536298	97536690
chr11	98294557	98294981
chr11	98314046	98314251
chr11	98327044	98328778
chr11	98334399	98334742
chr11	98338527	98338926
chr11	98348383	98349199
chr11	98384216	98384438
chr11	98386680	98386882
chr11	98545679	98546118
chr11	99041011	99041815
chr11	100440746	100441142
chr11	100574880	100575100
chr11	100640049	100640608
chr11	100759516	100760117
chr11	100761801	100762094
chr11	100958575	100959309
chr11	101079716	101080050
chr11	101155841	101156193
chr11	101164012	101164528
chr11	101246227	101246682
chr11	101265148	101265442
chr11	101937436	101937648
chr11	102145529	102146014
chr11	102224734	102225039
chr11	102399569	102400020
chr11	102604501	102606498
chr11	102761370	102761910
chr11	102893198	102893569
chr11	102948559	102948787
chr11	102990044	102990356
chr11	103170602	103171502
chr11	103218288	103218500
chr11	103312076	103312287
chr11	103773542	103774422
chr11	104132524	104133862
chr11	104571436	104571657
chr11	104685610	104685883
chr11	105292203	105292937
chr11	105362987	105363254
chr11	106020455	106020764
chr11	108922545	108923014
chr11	109721320	109721733
chr11	109722018	109722328
chr11	113618682	113619757
chr11	114786357	114786681
chr11	114791528	114792431
chr11	115249889	115250687
chr11	115265304	115265510
chr11	115266607	115267269
chr11	115374187	115374505
chr11	115858427	115859990
chr11	116109510	116110468
chr11	116130558	116131201
chr11	116238045	116238278
chr11	116281204	116281662
chr11	116334205	116335735
chr11	116498663	116498943
chr11	116653652	116653951
chr11	116654222	116654433
chr11	117199340	117199881
chr11	117860710	117860915
chr11	117873019	117873496
chr11	117930807	117931220
chr11	117949460	117949988
chr11	118569079	118570409
chr11	118908509	118909787
chr11	119040750	119043113
chr11	119046523	119046859
chr11	119058271	119058743
chr11	119524577	119524897
chr11	119546892	119549732
chr11	120011987	120012305
chr11	120046796	120047187
chr11	120185431	120186075
chr11	120233787	120238101
chr11	120530551	120530999
chr11	120608514	120608920
chr11	120659854	120661388
chr11	120948948	120949654
chr11	121156395	121156973
chr11	121703380	121703627
chr12	3891226	3891634
chr12	3959901	3960450
chr12	3981728	3982058
chr12	4133130	4133736
chr12	4874228	4874458
chr12	9574445	9574788
chr12	9581229	9581438
chr12	11436442	11436740
chr12	11455760	11456245
chr12	14149682	14150644
chr12	16800362	16800961
chr12	17175491	17176726
chr12	17324455	17324844
chr12	30373158	30373471
chr12	30884202	30884888
chr12	31073895	31074372
chr12	31559063	31559923
chr12	33956951	33958701
chr12	34906697	34907447
chr12	36317125	36317388
chr12	40134071	40134276
chr12	44221675	44222279
chr12	49391301	49391696
chr12	49401293	49401752
chr12	54067759	54069166
chr12	54313169	54313370
chr12	54713923	54714181
chr12	54734754	54735012
chr12	55598837	55600814
chr12	56532947	56535279
chr12	56535831	56536691
chr12	56611782	56612308
chr12	56612959	56613189
chr12	56681122	56681411
chr12	56691494	56691803
chr12	56692444	56692694
chr12	56696494	56697281
chr12	57196711	57197162
chr12	57542297	57543269
chr12	57575938	57576606
chr12	58212392	58213262
chr12	67220630	67222891
chr12	69790526	69790799
chr12	71111371	71111657
chr12	72236467	72236967
chr12	72939661	72940486
chr12	73034963	73035250
chr12	73949649	73949992
chr12	74283973	74284332
chr12	75176643	75176970
chr12	78906809	78907160
chr12	80692630	80693046
chr12	80760303	80760588
chr12	81026704	81027202
chr12	81332664	81333165
chr12	82616747	82617728
chr12	83771742	83772237
chr12	84053476	84053925
chr12	84069513	84069907
chr12	84100865	84101412
chr12	84148115	84148569
chr12	84698478	84699093
chr12	84875601	84876670
chr12	86214337	86214574
chr12	86421659	86422902
chr12	86891988	86892282
chr12	87102113	87102587
chr12	88354390	88354691
chr12	95695187	95695876
chr12	98574531	98575379
chr12	99964804	99965084
chr12	100898889	100899508
chr12	101818760	101819304
chr12	102128707	102129471
chr12	102948857	102949644
chr12	104474425	104474666
chr12	105336652	105337581
chr12	107980220	107980746
chr12	108003777	108004350
chr12	108006023	108006417
chr12	108327675	108328409
chr12	108352800	108353060
chr12	108701848	108702598
chr12	109052327	109053871
chr12	109528252	109528472
chr12	110277822	110279918
chr12	110373455	110373727
chr12	111271061	111271997
chr12	111274093	111275908
chr12	111423454	111423995
chr12	111445534	111446079
chr12	111485150	111486001
chr12	112693471	112693788
chr12	112877557	112877897
chr12	112950185	112950690
chr12	113151930	113152237
chr12	113187654	113189171
chr12	116485731	116486504
chr12	118846728	118847223
chr12	118848513	118849904
chr12	119237786	119238102
chr13	3358212	3361343
chr13	10360202	10360659
chr13	12702081	12702878
chr13	13783981	13784944
chr13	19619241	19619765
chr13	19623025	19623283
chr13	21753505	21753794
chr13	21754133	21754461
chr13	21780385	21780713
chr13	21981189	21981771
chr13	24638734	24638949
chr13	24845054	24845340
chr13	25055874	25056494
chr13	28959592	28959809
chr13	31620182	31620444
chr13	31629171	31629886
chr13	31811015	31812000
chr13	35968256	35969565
chr13	36726528	36726733
chr13	36735064	36735286
chr13	40703949	40704191
chr13	40708986	40709271
chr13	40728309	40728773
chr13	40737839	40738229
chr13	41220155	41220393
chr13	42916313	42916984
chr13	43200971	43201218
chr13	43784970	43785437
chr13	46418124	46419208
chr13	48659889	48660124
chr13	48668911	48669325
chr13	48731445	48731835
chr13	48732624	48732892
chr13	50417796	50418121
chr13	51566991	51567736
chr13	51594868	51595203
chr13	52530361	52530803
chr13	52582830	52583565
chr13	53118692	53118926
chr13	53285354	53286306
chr13	54055106	54055780
chr13	54371381	54371932
chr13	54737666	54738409
chr13	54765863	54766389
chr13	55210005	55212751
chr13	55414820	55415130
chr13	55836019	55836358
chr13	56221627	56222549
chr13	56258701	56259336
chr13	56609464	56609917
chr13	56752957	56753806
chr13	57907481	57908451
chr13	58807912	58808769
chr13	63572424	63573149
chr13	63573396	63573732
chr13	65175897	65176247
chr13	65890420	65890884
chr13	66868393	66868857
chr13	72624105	72624421
chr13	72628317	72631991
chr13	73271873	73272236
chr13	74121112	74121525
chr13	74166889	74167109
chr13	74259940	74260238
chr13	74292231	74292439
chr13	76055567	76056709
chr13	78194876	78195573
chr13	78203138	78203691
chr13	81632823	81633145
chr13	83523648	83523957
chr13	83720866	83721244
chr13	89742137	89742400
chr13	92131220	92131980
chr13	92844706	92845098
chr13	94595964	94596226
chr13	94702605	94703017
chr13	94876988	94877530
chr13	94882780	94886009
chr13	96131116	96131402
chr13	96132369	96132813
chr13	98205787	98206478
chr13	98365821	98366560
chr13	98391125	98391548
chr13	98502955	98503214
chr13	100669718	100669952
chr13	104863566	104863806
chr13	105054060	105054878
chr13	109116426	109117027
chr13	112998484	112999028
chr13	113034954	113035423
chr13	113293112	113293574
chr13	118714300	118714513
chr13	119631620	119632022
chr13	119755651	119755894
chr13	119965528	119966218
chr13	120096417	120097038
chr14	3208456	3209210
chr14	4110194	4111053
chr14	4498848	4499884
chr14	5388881	5389396
chr14	5741409	5741924
chr14	6037716	6038572
chr14	7244189	7245029
chr14	7567870	7568624
chr14	7657923	7658992
chr14	8002678	8003008
chr14	8666062	8666337
chr14	11161667	11161890
chr14	15438703	15439065
chr14	16243145	16243428
chr14	16575224	16575781
chr14	19041962	19042658
chr14	21984958	21988506
chr14	21989043	21989725
chr14	22019595	22019858
chr14	24003687	24003940
chr14	24779205	24779551
chr14	27622255	27622859
chr14	30008731	30009232
chr14	32462885	32464963
chr14	32597539	32598251
chr14	32856635	32857335
chr14	33351094	33351520
chr14	33923270	33923822
chr14	34819065	34820630
chr14	39473035	39474133
chr14	41265045	41265281
chr14	42543311	42543565
chr14	44858992	44859201
chr14	54584483	54584701
chr14	54632065	54632542
chr14	55113414	55115427
chr14	55520577	55520945
chr14	55761978	55762879
chr14	55767855	55768193
chr14	55853961	55854326
chr14	55900147	55900461
chr14	56364695	56365341
chr14	56402618	56402909
chr14	57132909	57133456
chr14	57542342	57542656
chr14	58070941	58071337
chr14	59625213	59626407
chr14	60378106	60379275
chr14	61046070	61046642
chr14	62292586	62293023
chr14	63240595	63241125
chr14	63943359	63944306
chr14	64587032	64587858
chr14	65805803	65806238
chr14	65953513	65953964
chr14	67231826	67232086
chr14	67235403	67236476
chr14	69555244	69555815
chr14	70077736	70080412
chr14	70191782	70192426
chr14	70530831	70531099
chr14	70554072	70555129
chr14	72531906	72532783
chr14	77874781	77874982
chr14	79300718	79301843
chr14	79661295	79661614
chr14	104522150	104522767
chr14	116925377	116926927
chr14	118436905	118437298
chr14	118473814	118474116
chr14	118922583	118923158
chr14	122490532	122490977
chr15	5242329	5242792
chr15	7397833	7398528
chr15	7810071	7811208
chr15	7812910	7814065
chr15	7815557	7815869
chr15	11037026	11037461
chr15	11903851	11905677
chr15	11906067	11906438
chr15	13173108	13173414
chr15	25364175	25364865
chr15	26308646	26309682
chr15	30646537	30647251
chr15	32778969	32779211
chr15	32920846	32921136
chr15	33687286	33687929
chr15	34837348	34837934
chr15	35293626	35294206
chr15	35326487	35326847
chr15	36140274	36140581
chr15	37135477	37136021
chr15	37175906	37176318
chr15	38990102	38990436
chr15	39076767	39077097
chr15	40654873	40655846
chr15	43170238	43170696
chr15	50869482	50869839
chr15	52040030	52040580
chr15	53902440	53902649
chr15	54571291	54571623
chr15	54746045	54746301
chr15	54952361	54952693
chr15	55906297	55907107
chr15	64920735	64922685
chr15	67175470	67175675
chr15	73748195	73748625
chr15	73809715	73809928
chr15	73839369	73839970
chr15	74516053	74519799
chr15	74671938	74672803
chr15	75566464	75567062
chr15	75642261	75642522
chr15	75731604	75732011
chr15	75746051	75748164
chr15	75862126	75862440
chr15	75884092	75884350
chr15	75893947	75894363
chr15	75940872	75941473
chr15	76090265	76090659
chr15	76294355	76295259
chr15	76457392	76458130
chr15	76517581	76519787
chr15	76522004	76523889
chr15	77955711	77956835
chr15	78119597	78120185
chr15	78410074	78410683
chr15	78428633	78428939
chr15	79163248	79163951
chr15	80287124	80288381
chr15	81663844	81664100
chr15	81664283	81664525
chr15	81693572	81695044
chr15	82070004	82070309
chr15	82224180	82224403
chr15	82274943	82275216
chr15	82340991	82341413
chr15	83056531	83056837
chr15	83526605	83527545
chr15	84105448	84105929
chr15	84446017	84446399
chr15	85543705	85543907
chr15	85576298	85578144
chr15	85625626	85626162
chr15	85670332	85672100
chr15	85821436	85821894
chr15	87544014	87545233
chr15	88954448	88955003
chr15	89060095	89060423
chr15	89140089	89140792
chr15	89378613	89379158
chr15	89547660	89548480
chr15	89841521	89842041
chr15	92396922	92397500
chr15	95527746	95528712
chr15	98001890	98002284
chr15	98004393	98004893
chr15	98295938	98296320
chr15	98609353	98610114
chr15	98776320	98777008
chr15	98778078	98778295
chr15	98789582	98790158
chr15	98791671	98792931
chr15	98805367	98806113
chr15	98806866	98807094
chr15	98894026	98894548
chr15	98897982	98898204
chr15	99055127	99055802
chr15	99096545	99098411
chr15	99590462	99590944
chr15	99670258	99671104
chr15	101046214	101047429
chr15	101052673	101054340
chr15	101231559	101231985
chr15	101438541	101439021
chr15	101479272	101479537
chr15	102144569	102144883
chr15	102224538	102224746
chr15	102355521	102356292
chr15	102358199	102358530
chr15	102746546	102747492
chr15	102936834	102937456
chr15	102942926	102943259
chr15	102956303	102956549
chr15	103027464	103027814
chr15	103032735	103032961
chr15	103059375	103059628
chr15	103085923	103086798
chr15	103314017	103314247
chr16	3872260	3872728
chr16	4267957	4268267
chr16	4474998	4475296
chr16	5131655	5131884
chr16	5306734	5307115
chr16	8424540	8425107
chr16	9992252	9992477
chr16	9993620	9994261
chr16	9994667	9995752
chr16	10313665	10314006
chr16	10395054	10395291
chr16	11983763	11984990
chr16	13868019	13868377
chr16	14705819	14706128
chr16	15084934	15085247
chr16	17276224	17278159
chr16	17576597	17576806
chr16	17815381	17816009
chr16	18581662	18583035
chr16	18620742	18621814
chr16	18777114	18777946
chr16	19761053	19761371
chr16	20629746	20630039
chr16	20695815	20696213
chr16	21248358	21248824
chr16	22656809	22657280
chr16	28445018	28446945
chr16	28564357	28565093
chr16	29210007	29210265
chr16	30283072	30283337
chr16	30308375	30309235
chr16	30309506	30309843
chr16	31933753	31934042
chr16	32165261	32165595
chr16	35541306	35542689
chr16	37776881	37777389
chr16	37916232	37916611
chr16	38483179	38483904
chr16	38484183	38484403
chr16	38549950	38550302
chr16	39984466	39984898
chr16	44063072	44063450
chr16	44331980	44332745
chr16	44557880	44558099
chr16	45408630	45408836
chr16	60606148	60606518
chr16	63857057	63857326
chr16	72663079	72663798
chr16	84774096	84774492
chr16	85899485	85901102
chr16	88289482	88289911
chr16	91220068	91220464
chr16	91225320	91227642
chr16	91269577	91271739
chr16	92498351	92499233
chr16	92605600	92606133
chr16	94079059	94079453
chr16	94083472	94086127
chr16	94086715	94087055
chr16	94125181	94125923
chr16	94328130	94328593
chr16	95585410	95585829
chr16	96159093	96159734
chr16	96280784	96281114
chr16	97170504	97171041
chr16	97356529	97356988
chr17	5492094	5493333
chr17	6256745	6257192
chr17	6321331	6321778
chr17	6490135	6490582
chr17	7826990	7827415
chr17	8340563	8341894
chr17	8800757	8802426
chr17	10335413	10335668
chr17	12769058	12770009
chr17	15374640	15376785
chr17	17345998	17346213
chr17	22081013	22081597
chr17	23644592	23645441
chr17	23745686	23745933
chr17	24208765	24209322
chr17	24658163	24658587
chr17	25255902	25256272
chr17	25717394	25717682
chr17	25813481	25813760
chr17	25951561	25952194
chr17	26203280	26203664
chr17	26431803	26432317
chr17	26438676	26439351
chr17	26838631	26839820
chr17	26841124	26841502
chr17	26844182	26844781
chr17	26849719	26851049
chr17	27511923	27513835
chr17	27639117	27639359
chr17	27684973	27685388
chr17	28080586	28080888
chr17	28364248	28364571
chr17	28518079	28518436
chr17	28689641	28689865
chr17	29237439	29238470
chr17	29326590	29326916
chr17	29886904	29888441
chr17	29889021	29889939
chr17	30901532	30902025
chr17	31276991	31277406
chr17	32392410	32392670
chr17	32396209	32396879
chr17	33951226	33951600
chr17	33977756	33978755
chr17	34264511	34265096
chr17	34632059	34632401
chr17	34671162	34672755
chr17	34957341	34959315
chr17	34970259	34972233
chr17	35320617	35321254
chr17	35439133	35440071
chr17	36144897	36145990
chr17	36178969	36179329
chr17	36205914	36206225
chr17	36231266	36231586
chr17	36942898	36943413
chr17	37197000	37197632
chr17	42316099	42316855
chr17	43629719	43630425
chr17	43801766	43802126
chr17	44188509	44188990
chr17	45544794	45545946
chr17	45733938	45734175
chr17	46445024	46445511
chr17	46455409	46455852
chr17	46460769	46461013
chr17	46545978	46546435
chr17	46728982	46729187
chr17	47410250	47410753
chr17	47672400	47672829
chr17	47974183	47974437
chr17	47975244	47975582
chr17	48042034	48042240
chr17	48096832	48097131
chr17	48097612	48097998
chr17	48931717	48932316
chr17	48932642	48932890
chr17	49615013	49615451
chr17	52602339	52602580
chr17	55445480	55446118
chr17	56119964	56120812
chr17	56123812	56124909
chr17	56422765	56423077
chr17	56427969	56428173
chr17	56475692	56476627
chr17	56829800	56830218
chr17	68836838	68837476
chr17	68841172	68842033
chr17	70818058	70818412
chr17	71310456	71311277
chr17	71782570	71783072
chr17	72919337	72919599
chr17	74047455	74047922
chr17	79052193	79052787
chr17	81670032	81670578
chr17	84096559	84097062
chr17	85608944	85609182
chr17	85614989	85615345
chr17	85617968	85618636
chr17	85800072	85800584
chr17	85800721	85800965
chr17	87745987	87746792
chr17	87796961	87798830
chr17	90454975	90455799
chr18	5163121	5163619
chr18	5591347	5593505
chr18	8693874	8694081
chr18	11048373	11048641
chr18	11052638	11052989
chr18	11054059	11055229
chr18	12305494	12305853
chr18	12333853	12334322
chr18	12741279	12741568
chr18	13970139	13970852
chr18	15759890	15760238
chr18	16806909	16807133
chr18	21651498	21651709
chr18	21652712	21653205
chr18	23039176	23040174
chr18	23310236	23310954
chr18	25678896	25679516
chr18	25753120	25753598
chr18	31938999	31939376
chr18	32559636	32559955
chr18	34840554	34840854
chr18	35652355	35655329
chr18	35873259	35873857
chr18	35930380	35930853
chr18	35964843	35965235
chr18	36068119	36068831
chr18	36196549	36197534
chr18	36320049	36320702
chr18	36670084	36670339
chr18	36725676	36726233
chr18	36801622	36802025
chr18	36939418	36939712
chr18	37020351	37020802
chr18	37143448	37144497
chr18	37674501	37674796
chr18	37742254	37742517
chr18	38239256	38239594
chr18	41950867	41951237
chr18	42394358	42395917
chr18	42401357	42401676
chr18	43437867	43438427
chr18	44661646	44662253
chr18	44812023	44812376
chr18	46727722	46728278
chr18	46850128	46850589
chr18	47366343	47367098
chr18	51117617	51117987
chr18	52768100	52768989
chr18	53462842	53463091
chr18	54987840	54988043
chr18	57132796	57133110
chr18	58836179	58837975
chr18	60624100	60624449
chr18	60912059	60912483
chr18	61013927	61014346
chr18	61035675	61036479
chr18	61786474	61786885
chr18	62179553	62180449
chr18	64265093	64265318
chr18	64339970	64341500
chr18	64342725	64343015
chr18	64659928	64660185
chr18	65938026	65939035
chr18	67088229	67088859
chr18	70053062	70053299
chr18	70471687	70472128
chr18	75821013	75821385
chr18	76059471	76059802
chr18	76145705	76146260
chr18	76844266	76844599
chr18	78047215	78047654
chr18	78048425	78048877
chr18	80295641	80296454
chr18	80322438	80323222
chr18	80362689	80363789
chr18	81916242	81916539
chr18	82405614	82406552
chr18	84092107	84092337
chr18	86711429	86711761
chr18	89769144	89769598
chr19	3414320	3414596
chr19	4037775	4038074
chr19	4476634	4477151
chr19	4698274	4698576
chr19	4989709	4990055
chr19	5068088	5068579
chr19	5085285	5085687
chr19	5653986	5655204
chr19	5726129	5726453
chr19	5745505	5746004
chr19	6401468	6401689
chr19	6427827	6428991
chr19	6497392	6498652
chr19	6531059	6532002
chr19	6925941	6926340
chr19	6933720	6934328
chr19	7268378	7269070
chr19	7422096	7423728
chr19	7612344	7612763
chr19	10041235	10042048
chr19	16872320	16874653
chr19	17836803	17837681
chr19	19110175	19110732
chr19	21472273	21472643
chr19	23892738	23893830
chr19	24861500	24861944
chr19	24897236	24897571
chr19	24899507	24900675
chr19	25505603	25506970
chr19	25673381	25673957
chr19	27218890	27219125
chr19	28678103	28678514
chr19	28835000	28835428
chr19	28975069	28975404
chr19	31663915	31664750
chr19	31764058	31764689
chr19	33391775	33392230
chr19	34474264	34475032
chr19	34746975	34747423
chr19	36736571	36736971
chr19	37018415	37018686
chr19	37173995	37174879
chr19	37697199	37699255
chr19	38124485	38125035
chr19	40873133	40873549
chr19	41206045	41207150
chr19	41384907	41385281
chr19	41743086	41743875
chr19	42201463	42202340
chr19	42612717	42613080
chr19	42779653	42780095
chr19	43386227	43386805
chr19	44511505	44512067
chr19	44545470	44545881
chr19	44684082	44684455
chr19	44734343	44735056
chr19	44741179	44741761
chr19	44746668	44746941
chr19	44750433	44750664
chr19	44755576	44757507
chr19	45065418	45065678
chr19	45079797	45080751
chr19	45143459	45143865
chr19	45159075	45159368
chr19	45230943	45231579
chr19	45233499	45235664
chr19	45235943	45236264
chr19	45541548	45541929
chr19	45742423	45742922
chr19	45815751	45816125
chr19	46308960	46309322
chr19	47151658	47151964
chr19	47253054	47253818
chr19	47314025	47314367
chr19	47343537	47343772
chr19	48205180	48206752
chr19	50678007	50678959
chr19	56826156	56826522
chr19	56874066	56874653
chr19	57314444	57315020
chr19	58453676	58453905
chr19	58454353	58455912
chr19	59166195	59166781
chr19	59457915	59459984
chr19	61225093	61227914
chr19	61228499	61228712
chr19	61266505	61266971
chr2	5083511	5083742
chr2	9874641	9874956
chr2	11172097	11172453
chr2	11503054	11503306
chr2	11553593	11554108
chr2	12301537	12302095
chr2	13009969	13011291
chr2	13011487	13011698
chr2	13793075	13793793
chr2	16356320	16356831
chr2	18039695	18040144
chr2	18609224	18609768
chr2	18766909	18767399
chr2	18800079	18800510
chr2	19445336	19446644
chr2	19909595	19910329
chr2	21367725	21368045
chr2	22622177	22623876
chr2	23234413	23234668
chr2	24367457	24367788
chr2	24474100	24474420
chr2	25195267	25195834
chr2	25290231	25290874
chr2	25292155	25292479
chr2	25311238	25311568
chr2	25577021	25579908
chr2	25616103	25616625
chr2	25877801	25878096
chr2	26091508	26092032
chr2	26138465	26138848
chr2	26202071	26203265
chr2	26916249	26916882
chr2	28192939	28193410
chr2	28908496	28908719
chr2	28915878	28916334
chr2	28917678	28918145
chr2	29251508	29253279
chr2	29747249	29747646
chr2	29751441	29751901
chr2	30677042	30677376
chr2	30771440	30771838
chr2	30801096	30801723
chr2	30845208	30845739
chr2	31245557	31246513
chr2	31314081	31314727
chr2	31460010	31460389
chr2	31635316	31637231
chr2	31653963	31654749
chr2	31845689	31846926
chr2	31887172	31887632
chr2	32575308	32575864
chr2	32741428	32741833
chr2	33543963	33544610
chr2	33639199	33641314
chr2	33642180	33642690
chr2	33966460	33966734
chr2	35491356	35491586
chr2	35581518	35583044
chr2	35621842	35622339
chr2	36011376	36011744
chr2	36094200	36094509
chr2	36103401	36104063
chr2	37786439	37786891
chr2	37793105	37793872
chr2	38339362	38339891
chr2	38348031	38348469
chr2	38710278	38712535
chr2	54084866	54085694
chr2	54436017	54436959
chr2	60283976	60284269
chr2	61811543	61812559
chr2	62411766	62412024
chr2	63184084	63184301
chr2	67565649	67566279
chr2	70471872	70472373
chr2	70475115	70477188
chr2	70562044	70564007
chr2	71541001	71541590
chr2	71544134	71546923
chr2	71981291	71981507
chr2	73271755	73272054
chr2	73277334	73277597
chr2	73280984	73281239
chr2	74659608	74659905
chr2	74675196	74675530
chr2	74681964	74683076
chr2	74691475	74691821
chr2	74692525	74692821
chr2	74697932	74698814
chr2	74711842	74712395
chr2	75137423	75138154
chr2	75981547	75981815
chr2	79255402	79255897
chr2	79428631	79428911
chr2	79453918	79454486
chr2	80446817	80447078
chr2	80447351	80447771
chr2	82053062	82053782
chr2	84839254	84839674
chr2	84839970	84840712
chr2	84866171	84866571
chr2	84871906	84872648
chr2	84888119	84888345
chr2	90783011	90783265
chr2	91255732	91256014
chr2	91922628	91922830
chr2	91923691	91924059
chr2	91975472	91976221
chr2	92024060	92024631
chr2	92914988	92915360
[truncated: 1,968 more rows]

[truncated: 12 more sheets: Table10_Hi-C_Compartments, Table11_Mass_Spec_Histone_Tail, Table12_Mass_Spec_5mC_5hmC, Table13_EED_Peaks_TSC_WT, Table14_EED_Peaks_TSC_EZH2i, Table15_Mass_Spec_TSC_EED_CoIP, Table16_Mass_Spec_ESC_EED_CoIP, Table17_DEG_Inhibitors, Table18_DEG_DNMT1i, Table19_DEG_EZH2i, Table20_DEG_DNMT1i_EZH2i, Table21_Guides_Primer]
